# Supplementary material for: Phosphorylation of birch BpNAC90 improves the activation of gene expression to confer drought tolerance
Source: Hortic Res. 2024 Feb 28;11(4):uhae061. doi: 10.1093/hr/uhae061 (PMC11040210; doi:10.1093/hr/uhae061)
Supplement: Web_Material_uhae061 [file web_material_uhae061.zip]

Archive with 4 entries (4 files):
- Supplementary information.docx
- Table S1.xlsx
- Table S2.xls
- Table S3.xlsx
