# Supplementary material for: Phosphorylation of birch BpNAC90 improves the activation of gene expression to confer drought tolerance
Source: Hortic Res. 2024 Feb 28;11(4):uhae061. doi: 10.1093/hr/uhae061 (PMC11040210; doi:10.1093/hr/uhae061)
Supplement: Web_Material_uhae061 [file web_material_uhae061.zip › Table S1.xlsx]

## Sheet: Table S1
Table S1 Genes associated with enrichment peaks identified by ChIP-Seq.
Geneid	NAC
BPChr11G17682	BPChr11G17682
BPChr09G03966	BPChr09G03966
BPChr13G09060	BPChr13G09060
BPChr13G09065	BPChr13G09065
BPChr13G08938	BPChr13G08938
BPChr09G04078	BPChr09G04078
BPChr13G08914	BPChr13G08914
BPChr11G17844	BPChr11G17844
BPChr09G03987	BPChr09G03987
BPChr09G04019	BPChr09G04019
BPChr13G08903	BPChr13G08903
BPChr09G04128	BPChr09G04128
BPChr09G04116	BPChr09G04116
BPChr13G09001	BPChr13G09001
BPChr13G08968	BPChr13G08968
BPChr11G17858	BPChr11G17858
BPChr13G08965	BPChr13G08965
BPChr11G17779	BPChr11G17779
BPChr09G04049	BPChr09G04049
BPChr13G09058	BPChr13G09058
BPChr09G03978	BPChr09G03978
BPChr09G04066	BPChr09G04066
BPChr13G08910	BPChr13G08910
BPChr09G04038	BPChr09G04038
BPChr09G04053	BPChr09G04053
BPChr13G08980	BPChr13G08980
BPChr13G08924	BPChr13G08924
BPChr01G19545	BPChr01G19545
BPChr01G17180	BPChr01G17180
BPChr01G17197	BPChr01G17197
BPChr01G17194	BPChr01G17194
BPChr01G11731	BPChr01G11731
BPChr01G23709	BPChr01G23709
BPChr01G13584	BPChr01G13584
BPChr01G00027	BPChr01G00027
BPChr01G22914	BPChr01G22914
BPChr01G16958	BPChr01G16958
BPChr01G16797	BPChr01G16797
BPChr02G00292	BPChr02G00292
BPChr02G14155	BPChr02G14155
BPChr02G14184	BPChr02G14184
BPChr02G14172	BPChr02G14172
BPChr02G22036	BPChr02G22036
BPChr02G23564	BPChr02G23564
BPChr02G32253	BPChr02G32253
BPChr03G10922	BPChr03G10922
BPChr03G04588	BPChr03G04588
BPChr03G13890	BPChr03G13890
BPChr03G18205	BPChr03G18205
BPChr03G19337	BPChr03G19337
BPChr03G04952	BPChr03G04952
BPChr03G11566	BPChr03G11566
BPChr03G28980	BPChr03G28980
BPChr03G28879	BPChr03G28879
BPChr03G28921	BPChr03G28921
BPChr03G28847	BPChr03G28847
BPChr03G07591	BPChr03G07591
BPChr03G23096	BPChr03G23096
BPChr03G23154	BPChr03G23154
BPChr03G23117	BPChr03G23117
BPChr03G03243	BPChr03G03243
BPChr04G05359	BPChr04G05359
BPChr04G25228	BPChr04G25228
BPChr04G04426	BPChr04G04426
BPChr04G24477	BPChr04G24477
BPChr04G24540	BPChr04G24540
BPChr04G24476	BPChr04G24476
BPChr04G24424	BPChr04G24424
BPChr04G24426	BPChr04G24426
BPChr04G18365	BPChr04G18365
BPChr04G21419	BPChr04G21419
BPChr04G21415	BPChr04G21415
BPChr04G27244	BPChr04G27244
BPChr04G26246	BPChr04G26246
BPChr05G13417	BPChr05G13417
BPChr05G08824	BPChr05G08824
BPChr05G08754	BPChr05G08754
BPChr05G00121	BPChr05G00121
BPChr05G14676	BPChr05G14676
BPChr05G14955	BPChr05G14955
BPChr05G15011	BPChr05G15011
BPChr05G31655	BPChr05G31655
BPChr05G31554	BPChr05G31554
BPChr05G31803	BPChr05G31803
BPChr05G31724	BPChr05G31724
BPChr05G31709	BPChr05G31709
BPChr05G32122	BPChr05G32122
BPChr05G22125	BPChr05G22125
BPChr06G02196	BPChr06G02196
BPChr06G29341	BPChr06G29341
BPChr06G02648	BPChr06G02648
BPChr06G25426	BPChr06G25426
BPChr06G20900	BPChr06G20900
BPChr06G08044	BPChr06G08044
BPChr06G08156	BPChr06G08156
BPChr06G08538	BPChr06G08538
BPChr06G08547	BPChr06G08547
BPChr06G19492	BPChr06G19492
BPChr06G19483	BPChr06G19483
BPChr06G22687	BPChr06G22687
BPChr06G22683	BPChr06G22683
BPChr06G22223	BPChr06G22223
BPChr06G10991	BPChr06G10991
BPChr06G11144	BPChr06G11144
BPChr06G09611	BPChr06G09611
BPChr06G31095	BPChr06G31095
BPChr06G30633	BPChr06G30633
BPChr06G30689	BPChr06G30689
BPChr06G30862	BPChr06G30862
BPChr06G30565	BPChr06G30565
BPChr06G30295	BPChr06G30295
BPChr06G30700	BPChr06G30700
BPChr06G31465	BPChr06G31465
BPChr06G30215	BPChr06G30215
BPChr06G31306	BPChr06G31306
BPChr06G30576	BPChr06G30576
BPChr06G30503	BPChr06G30503
BPChr06G31288	BPChr06G31288
BPChr06G30875	BPChr06G30875
BPChr06G30435	BPChr06G30435
BPChr07G05913	BPChr07G05913
BPChr07G07482	BPChr07G07482
BPChr07G12439	BPChr07G12439
BPChr07G29988	BPChr07G29988
BPChr07G30128	BPChr07G30128
BPChr07G30129	BPChr07G30129
BPChr07G03254	BPChr07G03254
BPChr07G23276	BPChr07G23276
BPChr07G09745	BPChr07G09745
BPChr07G09740	BPChr07G09740
BPChr07G09735	BPChr07G09735
BPChr07G29078	BPChr07G29078
BPChr07G05580	BPChr07G05580
BPChr07G02871	BPChr07G02871
BPChr07G17316	BPChr07G17316
BPChr08G24179	BPChr08G24179
BPChr08G31892	BPChr08G31892
BPChr08G07678	BPChr08G07678
BPChr08G07615	BPChr08G07615
BPChr08G07667	BPChr08G07667
BPChr08G27601	BPChr08G27601
BPChr08G27464	BPChr08G27464
BPChr08G27595	BPChr08G27595
BPChr08G05410	BPChr08G05410
BPChr08G17158	BPChr08G17158
BPChr08G17153	BPChr08G17153
BPChr08G16440	BPChr08G16440
BPChr08G01364	BPChr08G01364
BPChr08G18151	BPChr08G18151
BPChr08G28496	BPChr08G28496
BPChr08G28548	BPChr08G28548
BPChr08G28493	BPChr08G28493
BPChr08G13352	BPChr08G13352
BPChr08G13241	BPChr08G13241
BPChr08G13225	BPChr08G13225
BPChr08G13305	BPChr08G13305
BPChr08G13310	BPChr08G13310
BPChr08G13277	BPChr08G13277
BPChr08G13238	BPChr08G13238
BPChr08G16201	BPChr08G16201
BPChr08G15388	BPChr08G15388
BPChr08G15285	BPChr08G15285
BPChr08G16718	BPChr08G16718
BPChr09G14469	BPChr09G14469
BPChr09G14464	BPChr09G14464
BPChr09G24053	BPChr09G24053
BPChr09G19984	BPChr09G19984
BPChr09G20186	BPChr09G20186
BPChr09G08307	BPChr09G08307
BPChr09G08308	BPChr09G08308
BPChr09G29826	BPChr09G29826
BPChr09G29778	BPChr09G29778
BPChr09G29639	BPChr09G29639
BPChr09G06547	BPChr09G06547
BPChr09G06544	BPChr09G06544
BPChr09G06441	BPChr09G06441
BPChr09G04829	BPChr09G04829
BPChr09G04756	BPChr09G04756
BPChr09G04796	BPChr09G04796
BPChr09G12025	BPChr09G12025
BPChr09G12186	BPChr09G12186
BPChr09G11934	BPChr09G11934
BPChr09G11963	BPChr09G11963
BPChr09G12117	BPChr09G12117
BPChr09G12153	BPChr09G12153
BPChr09G16395	BPChr09G16395
BPChr09G20564	BPChr09G20564
BPChr09G20534	BPChr09G20534
BPChr10G04316	BPChr10G04316
BPChr10G04296	BPChr10G04296
BPChr10G05952	BPChr10G05952
BPChr10G28393	BPChr10G28393
BPChr10G28398	BPChr10G28398
BPChr10G28392	BPChr10G28392
BPChr10G03501	BPChr10G03501
BPChr10G03460	BPChr10G03460
BPChr10G03516	BPChr10G03516
BPChr10G21628	BPChr10G21628
BPChr10G21667	BPChr10G21667
BPChr10G21582	BPChr10G21582
BPChr11G11756	BPChr11G11756
BPChr11G26935	BPChr11G26935
BPChr11G05737	BPChr11G05737
BPChr11G09780	BPChr11G09780
BPChr11G06797	BPChr11G06797
BPChr11G06753	BPChr11G06753
BPChr11G07012	BPChr11G07012
BPChr11G07059	BPChr11G07059
BPChr11G06773	BPChr11G06773
BPChr11G07022	BPChr11G07022
BPChr11G06841	BPChr11G06841
BPChr11G06883	BPChr11G06883
BPChr11G01761	BPChr11G01761
BPChr11G26273	BPChr11G26273
BPChr11G26330	BPChr11G26330
BPChr11G07150	BPChr11G07150
BPChr11G14306	BPChr11G14306
BPChr11G09293	BPChr11G09293
BPChr11G09289	BPChr11G09289
BPChr11G09350	BPChr11G09350
BPChr11G17686	BPChr11G17686
BPChr11G13444	BPChr11G13444
BPChr11G10152	BPChr11G10152
BPChr11G28679	BPChr11G28679
BPChr11G03784	BPChr11G03784
BPChr12G11385	BPChr12G11385
BPChr12G11353	BPChr12G11353
BPChr12G06070	BPChr12G06070
BPChr12G13411	BPChr12G13411
BPChr12G31855	BPChr12G31855
BPChr12G28072	BPChr12G28072
BPChr12G02837	BPChr12G02837
BPChr12G02839	BPChr12G02839
BPChr12G21489	BPChr12G21489
BPChr12G25157	BPChr12G25157
BPChr13G03879	BPChr13G03879
BPChr13G09069	BPChr13G09069
BPChr13G08907	BPChr13G08907
BPChr13G24562	BPChr13G24562
BPChr13G10320	BPChr13G10320
BPChr13G10334	BPChr13G10334
BPChr13G21316	BPChr13G21316
BPChr13G21394	BPChr13G21394
BPChr13G16607	BPChr13G16607
BPChr13G23019	BPChr13G23019
BPChr13G25130	BPChr13G25130
BPChr13G19846	BPChr13G19846
BPChr13G00963	BPChr13G00963
BPChr14G24227	BPChr14G24227
BPChr14G02012	BPChr14G02012
BPChr14G01957	BPChr14G01957
BPChr14G04160	BPChr14G04160
BPChr14G04193	BPChr14G04193
BPChr14G12686	BPChr14G12686
BPChr14G12570	BPChr14G12570
BPChr14G09090	BPChr14G09090
BPChr14G01134	BPChr14G01134
BPChr14G27030	BPChr14G27030
BPChr14G27007	BPChr14G27007
BPChr14G27011	BPChr14G27011
BPChr14G19630	BPChr14G19630
BPChr14G27998	BPChr14G27998
BPChr14G27715	BPChr14G27715
BPChr13G00705	BPChr13G00705
BPChr11G17789	BPChr11G17789
BPChr13G09010	BPChr13G09010
BPChr13G08918	BPChr13G08918
BPChr13G09018	BPChr13G09018
BPChr13G09071	BPChr13G09071
BPChr13G09008	BPChr13G09008
BPChr13G09057	BPChr13G09057
BPChr04G06220	BPChr04G06220
BPChr13G08967	BPChr13G08967
BPChr01G23662	BPChr01G23662
BPChr01G22866	BPChr01G22866
BPChr01G31940	BPChr01G31940
BPChr02G25657	BPChr02G25657
BPChr03G15063	BPChr03G15063
BPChr04G03622	BPChr04G03622
BPChr06G08542	BPChr06G08542
BPChr06G11106	BPChr06G11106
BPChr08G27605	BPChr08G27605
BPChr09G32555	BPChr09G32555
BPChr11G18691	BPChr11G18691
BPChr12G28063	BPChr12G28063
BPChr12G25167	BPChr12G25167
BPChr14G12724	BPChr14G12724
BPChr14G26667	BPChr14G26667
BPChr14G06663	BPChr14G06663
BPChr09G04097	BPChr09G04097
BPChr13G09045	BPChr13G09045
BPChr11G17860	BPChr11G17860
BPChr11G17719	BPChr11G17719
BPChr13G08973	BPChr13G08973
BPChr13G08983	BPChr13G08983
BPChr07G29985	BPChr07G29985
BPChr14G02024	BPChr14G02024
BPChr14G01940	BPChr14G01940
BPChr13G08995	BPChr13G08995
BPChr13G08917	BPChr13G08917
BPChr01G11735	BPChr01G11735
BPChr02G00400	BPChr02G00400
BPChr02G22014	BPChr02G22014
BPChr03G19309	BPChr03G19309
BPChr05G17419	BPChr05G17419
BPChr05G14724	BPChr05G14724
BPChr06G02226	BPChr06G02226
BPChr06G29414	BPChr06G29414
BPChr06G19220	BPChr06G19220
BPChr06G09554	BPChr06G09554
BPChr06G31154	BPChr06G31154
BPChr07G30007	BPChr07G30007
BPChr08G06262	BPChr08G06262
BPChr08G06274	BPChr08G06274
BPChr08G15836	BPChr08G15836
BPChr08G05101	BPChr08G05101
BPChr09G29801	BPChr09G29801
BPChr09G06481	BPChr09G06481
BPChr11G05811	BPChr11G05811
BPChr11G07416	BPChr11G07416
BPChr12G29224	BPChr12G29224
BPChr13G12362	BPChr13G12362
BPChr14G27837	BPChr14G27837
BPChr14G28050	BPChr14G28050
BPChr02G19916	BPChr02G19916
BPChr07G32109	BPChr07G32109
BPChr11G10085	BPChr11G10085
BPChr03G10828	BPChr03G10828
BPChr07G03270	BPChr07G03270
BPChr12G29254	BPChr12G29254
BPChr13G09048	BPChr13G09048
BPChr13G21919	BPChr13G21919
BPChr13G08992	BPChr13G08992
BPChr08G31920	BPChr08G31920
BPChr08G16162	BPChr08G16162
BPChr10G15215	BPChr10G15215
BPChr12G06120	BPChr12G06120
BPChr13G09033	BPChr13G09033
BPChr13G08963	BPChr13G08963
BPChr02G00302	BPChr02G00302
BPChr02G20873	BPChr02G20873
BPChr07G05938	BPChr07G05938
BPChr08G10791	BPChr08G10791
BPChr09G02343	BPChr09G02343
BPChr13G10256	BPChr13G10256
BPChr01G12487	BPChr01G12487
BPChr11G09286	BPChr11G09286
BPChr01G25748	BPChr01G25748
BPChr01G23233	BPChr01G23233
BPChr01G18254	BPChr01G18254
BPChr01G22935	BPChr01G22935
BPChr02G20813	BPChr02G20813
BPChr02G14163	BPChr02G14163
BPChr02G14566	BPChr02G14566
BPChr03G13990	BPChr03G13990
BPChr03G03344	BPChr03G03344
BPChr04G23747	BPChr04G23747
BPChr05G04647	BPChr05G04647
BPChr06G19427	BPChr06G19427
BPChr06G22672	BPChr06G22672
BPChr07G09992	BPChr07G09992
BPChr07G32063	BPChr07G32063
BPChr08G01525	BPChr08G01525
BPChr09G20006	BPChr09G20006
BPChr09G12190	BPChr09G12190
BPChr09G09791	BPChr09G09791
BPChr09G16365	BPChr09G16365
BPChr09G20931	BPChr09G20931
BPChr11G05840	BPChr11G05840
BPChr11G10119	BPChr11G10119
BPChr11G03769	BPChr11G03769
BPChr12G08419	BPChr12G08419
BPChr09G04068	BPChr09G04068
BPChr01G16895	BPChr01G16895
BPChr03G09663	BPChr03G09663
BPChr13G08971	BPChr13G08971
BPChr01G24986	BPChr01G24986
BPChr02G25715	BPChr02G25715
BPChr05G31492	BPChr05G31492
BPChr06G29334	BPChr06G29334
BPChr10G26216	BPChr10G26216
BPChr12G25873	BPChr12G25873
BPChr13G10393	BPChr13G10393
BPChr09G04061	BPChr09G04061
BPChr11G09320	BPChr11G09320
BPChr09G04074	BPChr09G04074
BPChr09G20628	BPChr09G20628
BPChr12G28131	BPChr12G28131
BPChr01G19723	BPChr01G19723
BPChr05G26620	BPChr05G26620
BPChr11G05670	BPChr11G05670
BPChr13G22734	BPChr13G22734
BPChr14G12302	BPChr14G12302
BPChr01G31962	BPChr01G31962
BPChr14G01130	BPChr14G01130
BPChr13G09039	BPChr13G09039
BPChr01G11733	BPChr01G11733
BPChr02G23388	BPChr02G23388
BPChr02G11888	BPChr02G11888
BPChr02G11875	BPChr02G11875
BPChr03G28882	BPChr03G28882
BPChr08G15797	BPChr08G15797
BPChr08G27586	BPChr08G27586
BPChr14G01888	BPChr14G01888
BPChr01G26526	BPChr01G26526
BPChr02G23359	BPChr02G23359
BPChr02G32535	BPChr02G32535
BPChr03G09720	BPChr03G09720
BPChr04G22755	BPChr04G22755
BPChr06G25487	BPChr06G25487
BPChr06G32559	BPChr06G32559
BPChr06G08137	BPChr06G08137
BPChr06G25252	BPChr06G25252
BPChr06G31447	BPChr06G31447
BPChr07G29990	BPChr07G29990
BPChr07G30106	BPChr07G30106
BPChr07G03262	BPChr07G03262
BPChr07G14125	BPChr07G14125
BPChr07G29070	BPChr07G29070
BPChr07G02853	BPChr07G02853
BPChr07G09971	BPChr07G09971
BPChr08G06288	BPChr08G06288
BPChr08G05121	BPChr08G05121
BPChr08G02976	BPChr08G02976
BPChr09G17903	BPChr09G17903
BPChr09G29800	BPChr09G29800
BPChr09G20501	BPChr09G20501
BPChr10G21542	BPChr10G21542
BPChr11G01805	BPChr11G01805
BPChr12G29141	BPChr12G29141
BPChr13G12363	BPChr13G12363
BPChr09G03984	BPChr09G03984
BPChr07G06565	BPChr07G06565
BPChr07G18888	BPChr07G18888
BPChr09G04046	BPChr09G04046
BPChr02G25645	BPChr02G25645
BPChr03G02590	BPChr03G02590
BPChr04G23942	BPChr04G23942
BPChr06G25243	BPChr06G25243
BPChr09G20971	BPChr09G20971
BPChr10G13832	BPChr10G13832
BPChr09G04015	BPChr09G04015
BPChr06G21282	BPChr06G21282
BPChr13G09000	BPChr13G09000
BPChr06G13459	BPChr06G13459
BPChr01G16862	BPChr01G16862
BPChr03G11610	BPChr03G11610
BPChr04G00609	BPChr04G00609
BPChr06G10994	BPChr06G10994
BPChr08G31880	BPChr08G31880
BPChr11G18662	BPChr11G18662
BPChr13G00728	BPChr13G00728
BPChr12G22328	BPChr12G22328
BPChr02G32126	BPChr02G32126
BPChr04G18341	BPChr04G18341
BPChr08G31867	BPChr08G31867
BPChr08G01433	BPChr08G01433
BPChr10G06615	BPChr10G06615
BPChr11G15995	BPChr11G15995
BPChr01G23603	BPChr01G23603
BPChr05G22143	BPChr05G22143
BPChr01G13737	BPChr01G13737
BPChr02G02310	BPChr02G02310
BPChr08G01423	BPChr08G01423
BPChr09G04104	BPChr09G04104
BPChr10G07984	BPChr10G07984
BPChr11G09323	BPChr11G09323
BPChr11G18438	BPChr11G18438
BPChr12G13409	BPChr12G13409
BPChr11G07121	BPChr11G07121
BPChr08G03122	BPChr08G03122
BPChr06G00182	BPChr06G00182
BPChr03G09630	BPChr03G09630
BPChr07G15618	BPChr07G15618
BPChr12G11550	BPChr12G11550
BPChr02G19557	BPChr02G19557
BPChr01G16951	BPChr01G16951
BPChr03G28844	BPChr03G28844
BPChr11G14330	BPChr11G14330
BPChr14G27002	BPChr14G27002
BPChr05G24759	BPChr05G24759
BPChr05G31707	BPChr05G31707
BPChr01G19758	BPChr01G19758
BPChr01G05224	BPChr01G05224
BPChr01G31934	BPChr01G31934
BPChr02G02303	BPChr02G02303
BPChr02G00305	BPChr02G00305
BPChr02G25623	BPChr02G25623
BPChr02G10512	BPChr02G10512
BPChr03G15134	BPChr03G15134
BPChr03G18214	BPChr03G18214
BPChr03G11698	BPChr03G11698
BPChr04G04435	BPChr04G04435
BPChr04G18327	BPChr04G18327
BPChr04G06222	BPChr04G06222
BPChr05G32452	BPChr05G32452
BPChr05G21024	BPChr05G21024
BPChr05G17467	BPChr05G17467
BPChr05G31620	BPChr05G31620
BPChr06G22539	BPChr06G22539
BPChr06G16545	BPChr06G16545
BPChr06G29332	BPChr06G29332
BPChr06G16737	BPChr06G16737
BPChr06G19534	BPChr06G19534
BPChr06G07919	BPChr06G07919
BPChr06G31203	BPChr06G31203
BPChr06G30465	BPChr06G30465
BPChr07G30172	BPChr07G30172
BPChr08G26717	BPChr08G26717
BPChr09G20190	BPChr09G20190
BPChr09G01185	BPChr09G01185
BPChr09G08677	BPChr09G08677
BPChr09G01651	BPChr09G01651
BPChr09G03953	BPChr09G03953
BPChr09G02335	BPChr09G02335
BPChr10G21597	BPChr10G21597
BPChr10G15191	BPChr10G15191
BPChr10G15162	BPChr10G15162
BPChr11G26932	BPChr11G26932
BPChr11G18804	BPChr11G18804
BPChr11G14333	BPChr11G14333
BPChr11G22968	BPChr11G22968
BPChr11G15992	BPChr11G15992
BPChr11G28661	BPChr11G28661
BPChr12G24072	BPChr12G24072
BPChr13G00697	BPChr13G00697
BPChr13G00431	BPChr13G00431
BPChr11G17748	BPChr11G17748
BPChr04G23773	BPChr04G23773
BPChr05G31583	BPChr05G31583
BPChr06G29572	BPChr06G29572
BPChr07G02931	BPChr07G02931
BPChr08G05009	BPChr08G05009
BPChr08G15333	BPChr08G15333
BPChr08G03029	BPChr08G03029
BPChr09G19977	BPChr09G19977
BPChr11G07060	BPChr11G07060
BPChr11G26135	BPChr11G26135
BPChr11G03796	BPChr11G03796
BPChr13G21959	BPChr13G21959
BPChr13G00838	BPChr13G00838
BPChr14G01885	BPChr14G01885
BPChr12G24098	BPChr12G24098
BPChr12G25847	BPChr12G25847
BPChr01G24941	BPChr01G24941
BPChr01G11714	BPChr01G11714
BPChr01G19034	BPChr01G19034
BPChr03G11604	BPChr03G11604
BPChr03G02535	BPChr03G02535
BPChr04G18288	BPChr04G18288
BPChr05G07810	BPChr05G07810
BPChr05G14902	BPChr05G14902
BPChr05G04703	BPChr05G04703
BPChr06G09527	BPChr06G09527
BPChr07G24864	BPChr07G24864
BPChr07G01563	BPChr07G01563
BPChr07G10031	BPChr07G10031
BPChr07G10000	BPChr07G10000
BPChr08G24187	BPChr08G24187
BPChr10G15955	BPChr10G15955
BPChr11G07444	BPChr11G07444
BPChr14G09084	BPChr14G09084
BPChr14G05469	BPChr14G05469
BPChr14G27819	BPChr14G27819
BPChr14G27712	BPChr14G27712
BPChr02G19615	BPChr02G19615
BPChr11G17639	BPChr11G17639
BPChr04G24929	BPChr04G24929
BPChr07G19676	BPChr07G19676
BPChr07G29062	BPChr07G29062
BPChr07G24811	BPChr07G24811
BPChr07G18929	BPChr07G18929
BPChr08G15380	BPChr08G15380
BPChr08G15403	BPChr08G15403
BPChr09G20046	BPChr09G20046
BPChr10G08000	BPChr10G08000
BPChr12G29251	BPChr12G29251
BPChr14G20681	BPChr14G20681
BPChr14G12859	BPChr14G12859
BPChr05G04656	BPChr05G04656
BPChr07G05604	BPChr07G05604
BPChr07G10042	BPChr07G10042
BPChr12G11420	BPChr12G11420
BPChr14G12892	BPChr14G12892
BPChr01G20328	BPChr01G20328
BPChr03G18203	BPChr03G18203
BPChr13G16026	BPChr13G16026
BPChr01G16775	BPChr01G16775
BPChr08G00787	BPChr08G00787
BPChr04G23990	BPChr04G23990
BPChr04G24879	BPChr04G24879
BPChr14G09131	BPChr14G09131
BPChr03G03216	BPChr03G03216
BPChr05G14768	BPChr05G14768
BPChr04G21883	BPChr04G21883
BPChr07G12431	BPChr07G12431
BPChr07G32027	BPChr07G32027
BPChr09G20969	BPChr09G20969
BPChr01G13812	BPChr01G13812
BPChr02G23450	BPChr02G23450
BPChr03G18199	BPChr03G18199
BPChr04G01076	BPChr04G01076
BPChr09G06329	BPChr09G06329
BPChr09G04811	BPChr09G04811
BPChr13G24568	BPChr13G24568
BPChr02G14593	BPChr02G14593
BPChr01G23700	BPChr01G23700
BPChr11G05788	BPChr11G05788
BPChr13G07757	BPChr13G07757
BPChr05G31793	BPChr05G31793
BPChr11G14388	BPChr11G14388
BPChr01G13648	BPChr01G13648
BPChr12G25857	BPChr12G25857
BPChr12G11469	BPChr12G11469
BPChr02G23399	BPChr02G23399
BPChr04G18284	BPChr04G18284
BPChr03G03209	BPChr03G03209
BPChr06G16528	BPChr06G16528
BPChr01G19694	BPChr01G19694
BPChr01G05276	BPChr01G05276
BPChr02G20809	BPChr02G20809
BPChr05G27361	BPChr05G27361
BPChr05G22193	BPChr05G22193
BPChr05G04629	BPChr05G04629
BPChr06G08061	BPChr06G08061
BPChr07G20230	BPChr07G20230
BPChr08G15308	BPChr08G15308
BPChr09G01653	BPChr09G01653
BPChr14G27835	BPChr14G27835
BPChr03G02597	BPChr03G02597
BPChr08G15499	BPChr08G15499
BPChr09G03960	BPChr09G03960
BPChr01G05217	BPChr01G05217
BPChr01G25614	BPChr01G25614
BPChr01G31964	BPChr01G31964
BPChr02G14557	BPChr02G14557
BPChr02G14542	BPChr02G14542
BPChr03G19793	BPChr03G19793
BPChr03G09676	BPChr03G09676
BPChr03G02484	BPChr03G02484
BPChr04G21418	BPChr04G21418
BPChr04G27198	BPChr04G27198
BPChr04G02696	BPChr04G02696
BPChr06G17138	BPChr06G17138
BPChr06G27299	BPChr06G27299
BPChr06G08530	BPChr06G08530
BPChr06G09526	BPChr06G09526
BPChr07G11556	BPChr07G11556
BPChr07G07491	BPChr07G07491
BPChr07G12440	BPChr07G12440
BPChr07G09739	BPChr07G09739
BPChr08G24158	BPChr08G24158
BPChr09G08334	BPChr09G08334
BPChr09G29666	BPChr09G29666
BPChr09G29845	BPChr09G29845
BPChr09G20948	BPChr09G20948
BPChr10G21798	BPChr10G21798
BPChr10G04293	BPChr10G04293
BPChr12G24144	BPChr12G24144
BPChr13G10400	BPChr13G10400
BPChr14G04151	BPChr14G04151
BPChr14G12865	BPChr14G12865
BPChr14G27813	BPChr14G27813
BPChr11G07136	BPChr11G07136
BPChr05G00146	BPChr05G00146
BPChr04G18326	BPChr04G18326
BPChr06G09515	BPChr06G09515
BPChr01G21234	BPChr01G21234
BPChr01G16824	BPChr01G16824
BPChr02G02306	BPChr02G02306
BPChr04G23828	BPChr04G23828
BPChr05G31650	BPChr05G31650
BPChr05G31673	BPChr05G31673
BPChr05G31587	BPChr05G31587
BPChr06G11009	BPChr06G11009
BPChr07G29115	BPChr07G29115
BPChr07G02847	BPChr07G02847
BPChr08G15773	BPChr08G15773
BPChr08G05022	BPChr08G05022
BPChr08G15459	BPChr08G15459
BPChr08G01241	BPChr08G01241
BPChr08G02987	BPChr08G02987
BPChr09G20122	BPChr09G20122
BPChr10G13852	BPChr10G13852
BPChr10G05989	BPChr10G05989
BPChr11G26955	BPChr11G26955
BPChr06G20910	BPChr06G20910
BPChr06G07900	BPChr06G07900
BPChr07G09850	BPChr07G09850
BPChr08G26681	BPChr08G26681
BPChr08G13202	BPChr08G13202
BPChr08G05164	BPChr08G05164
BPChr03G23084	BPChr03G23084
BPChr03G03349	BPChr03G03349
BPChr05G24281	BPChr05G24281
BPChr06G22556	BPChr06G22556
BPChr07G02929	BPChr07G02929
BPChr07G17339	BPChr07G17339
BPChr11G17834	BPChr11G17834
BPChr12G28054	BPChr12G28054
BPChr14G24224	BPChr14G24224
BPChr11G06894	BPChr11G06894
BPChr06G16736	BPChr06G16736
BPChr02G20838	BPChr02G20838
BPChr13G32119	BPChr13G32119
BPChr14G18099	BPChr14G18099
BPChr13G08900	BPChr13G08900
BPChr04G05352	BPChr04G05352
BPChr03G10906	BPChr03G10906
BPChr06G08445	BPChr06G08445
BPChr13G32241	BPChr13G32241
BPChr01G21259	BPChr01G21259
BPChr03G11631	BPChr03G11631
BPChr02G13165	BPChr02G13165
BPChr03G28938	BPChr03G28938
BPChr04G10448	BPChr04G10448
BPChr04G21837	BPChr04G21837
BPChr06G16740	BPChr06G16740
BPChr07G02967	BPChr07G02967
BPChr08G01300	BPChr08G01300
BPChr08G03082	BPChr08G03082
BPChr12G11536	BPChr12G11536
BPChr13G24607	BPChr13G24607
BPChr08G26692	BPChr08G26692
BPChr03G15689	BPChr03G15689
BPChr04G18285	BPChr04G18285
BPChr08G26704	BPChr08G26704
BPChr13G20266	BPChr13G20266
BPChr05G08833	BPChr05G08833
BPChr01G20354	BPChr01G20354
BPChr02G23373	BPChr02G23373
BPChr05G27435	BPChr05G27435
BPChr06G08590	BPChr06G08590
BPChr08G26686	BPChr08G26686
BPChr09G12137	BPChr09G12137
BPChr12G25392	BPChr12G25392
BPChr13G02576	BPChr13G02576
BPChr05G31716	BPChr05G31716
BPChr06G16556	BPChr06G16556
BPChr06G31342	BPChr06G31342
BPChr14G06708	BPChr14G06708
BPChr14G27863	BPChr14G27863
BPChr09G29646	BPChr09G29646
BPChr11G14377	BPChr11G14377
BPChr01G24552	BPChr01G24552
BPChr01G19062	BPChr01G19062
BPChr01G16930	BPChr01G16930
BPChr02G19585	BPChr02G19585
BPChr02G20732	BPChr02G20732
BPChr02G25662	BPChr02G25662
BPChr02G13144	BPChr02G13144
BPChr02G18977	BPChr02G18977
BPChr03G15090	BPChr03G15090
BPChr03G13912	BPChr03G13912
BPChr03G02429	BPChr03G02429
BPChr03G23128	BPChr03G23128
BPChr04G05356	BPChr04G05356
BPChr04G05306	BPChr04G05306
BPChr04G27141	BPChr04G27141
BPChr06G08074	BPChr06G08074
BPChr06G19406	BPChr06G19406
BPChr06G19508	BPChr06G19508
BPChr06G26056	BPChr06G26056
BPChr06G31106	BPChr06G31106
BPChr07G02958	BPChr07G02958
BPChr07G00168	BPChr07G00168
BPChr07G32021	BPChr07G32021
BPChr07G32001	BPChr07G32001
BPChr08G07647	BPChr08G07647
BPChr08G16417	BPChr08G16417
BPChr08G21716	BPChr08G21716
BPChr08G15382	BPChr08G15382
BPChr08G11262	BPChr08G11262
BPChr09G29875	BPChr09G29875
BPChr10G04309	BPChr10G04309
BPChr10G17271	BPChr10G17271
BPChr11G18744	BPChr11G18744
BPChr11G32111	BPChr11G32111
BPChr14G12618	BPChr14G12618
BPChr14G12967	BPChr14G12967
BPChr03G32225	BPChr03G32225
BPChr10G15184	BPChr10G15184
BPChr01G16833	BPChr01G16833
BPChr11G07241	BPChr11G07241
BPChr05G24752	BPChr05G24752
BPChr11G20493	BPChr11G20493
BPChr03G10815	BPChr03G10815
BPChr06G32391	BPChr06G32391
BPChr07G09990	BPChr07G09990
BPChr01G26602	BPChr01G26602
BPChr01G23624	BPChr01G23624
BPChr02G14187	BPChr02G14187
BPChr02G23541	BPChr02G23541
BPChr03G15129	BPChr03G15129
BPChr03G11659	BPChr03G11659
BPChr03G03189	BPChr03G03189
BPChr04G25502	BPChr04G25502
BPChr04G23879	BPChr04G23879
BPChr04G24001	BPChr04G24001
BPChr04G14234	BPChr04G14234
BPChr04G06226	BPChr04G06226
BPChr04G24917	BPChr04G24917
BPChr04G27186	BPChr04G27186
BPChr05G27407	BPChr05G27407
BPChr05G21060	BPChr05G21060
BPChr05G07784	BPChr05G07784
BPChr05G19277	BPChr05G19277
BPChr05G08878	BPChr05G08878
BPChr06G29387	BPChr06G29387
BPChr06G00203	BPChr06G00203
BPChr06G30511	BPChr06G30511
BPChr07G14112	BPChr07G14112
BPChr07G29073	BPChr07G29073
BPChr08G17159	BPChr08G17159
BPChr08G28572	BPChr08G28572
BPChr09G25300	BPChr09G25300
BPChr09G12229	BPChr09G12229
BPChr09G09784	BPChr09G09784
BPChr10G04305	BPChr10G04305
BPChr10G15930	BPChr10G15930
BPChr11G26962	BPChr11G26962
BPChr11G05616	BPChr11G05616
BPChr11G01704	BPChr11G01704
BPChr11G17718	BPChr11G17718
BPChr11G17618	BPChr11G17618
BPChr11G15551	BPChr11G15551
BPChr11G28629	BPChr11G28629
BPChr12G11395	BPChr12G11395
BPChr12G28093	BPChr12G28093
BPChr13G21350	BPChr13G21350
BPChr13G24647	BPChr13G24647
BPChr14G12771	BPChr14G12771
BPChr14G19635	BPChr14G19635
BPChr14G27907	BPChr14G27907
BPChr07G09948	BPChr07G09948
BPChr08G16712	BPChr08G16712
BPChr04G23890	BPChr04G23890
BPChr07G26448	BPChr07G26448
BPChr11G17765	BPChr11G17765
BPChr13G00522	BPChr13G00522
BPChr14G20642	BPChr14G20642
BPChr08G03052	BPChr08G03052
BPChr05G08781	BPChr05G08781
BPChr07G24851	BPChr07G24851
BPChr14G05475	BPChr14G05475
BPChr05G24756	BPChr05G24756
BPChr06G19188	BPChr06G19188
BPChr05G22502	BPChr05G22502
BPChr06G19837	BPChr06G19837
BPChr09G06488	BPChr09G06488
BPChr14G12647	BPChr14G12647
BPChr02G19576	BPChr02G19576
BPChr13G16615	BPChr13G16615
BPChr10G26181	BPChr10G26181
BPChr07G12387	BPChr07G12387
BPChr03G13996	BPChr03G13996
BPChr07G12381	BPChr07G12381
BPChr12G11449	BPChr12G11449
BPChr12G28183	BPChr12G28183
BPChr13G07744	BPChr13G07744
BPChr05G21053	BPChr05G21053
BPChr07G05583	BPChr07G05583
BPChr07G15633	BPChr07G15633
BPChr06G22670	BPChr06G22670
BPChr03G13994	BPChr03G13994
BPChr04G14209	BPChr04G14209
BPChr05G14698	BPChr05G14698
BPChr06G09512	BPChr06G09512
BPChr10G15931	BPChr10G15931
BPChr11G10135	BPChr11G10135
BPChr04G24902	BPChr04G24902
BPChr01G20353	BPChr01G20353
BPChr01G21245	BPChr01G21245
BPChr01G05247	BPChr01G05247
BPChr01G00553	BPChr01G00553
BPChr01G13672	BPChr01G13672
BPChr01G32390	BPChr01G32390
BPChr01G22851	BPChr01G22851
BPChr02G25716	BPChr02G25716
BPChr02G14614	BPChr02G14614
BPChr02G10629	BPChr02G10629
BPChr03G19781	BPChr03G19781
BPChr03G10830	BPChr03G10830
BPChr03G11595	BPChr03G11595
BPChr03G09721	BPChr03G09721
BPChr03G09641	BPChr03G09641
BPChr03G28805	BPChr03G28805
BPChr03G07539	BPChr03G07539
BPChr03G23168	BPChr03G23168
BPChr04G23799	BPChr04G23799
BPChr04G18303	BPChr04G18303
BPChr04G21868	BPChr04G21868
BPChr04G21909	BPChr04G21909
BPChr05G13016	BPChr05G13016
BPChr05G27380	BPChr05G27380
BPChr05G14432	BPChr05G14432
BPChr05G20997	BPChr05G20997
BPChr05G00144	BPChr05G00144
BPChr05G14755	BPChr05G14755
BPChr05G03887	BPChr05G03887
BPChr05G31546	BPChr05G31546
BPChr05G04672	BPChr05G04672
BPChr06G22548	BPChr06G22548
BPChr06G16539	BPChr06G16539
BPChr06G29400	BPChr06G29400
BPChr06G29482	BPChr06G29482
BPChr06G13505	BPChr06G13505
BPChr06G13558	BPChr06G13558
BPChr06G04896	BPChr06G04896
BPChr06G09517	BPChr06G09517
BPChr07G12406	BPChr07G12406
BPChr07G02869	BPChr07G02869
BPChr07G17323	BPChr07G17323
BPChr07G22633	BPChr07G22633
BPChr07G22614	BPChr07G22614
BPChr07G22611	BPChr07G22611
BPChr08G05047	BPChr08G05047
BPChr08G26687	BPChr08G26687
BPChr08G15039	BPChr08G15039
BPChr08G16995	BPChr08G16995
BPChr08G03076	BPChr08G03076
BPChr09G20084	BPChr09G20084
BPChr09G29874	BPChr09G29874
BPChr09G29849	BPChr09G29849
BPChr09G16301	BPChr09G16301
BPChr09G20525	BPChr09G20525
BPChr10G24020	BPChr10G24020
BPChr11G05822	BPChr11G05822
BPChr11G06873	BPChr11G06873
BPChr11G01751	BPChr11G01751
BPChr11G14387	BPChr11G14387
BPChr11G14386	BPChr11G14386
BPChr11G09377	BPChr11G09377
BPChr11G17616	BPChr11G17616
BPChr11G03733	BPChr11G03733
BPChr12G11423	BPChr12G11423
BPChr12G11527	BPChr12G11527
BPChr12G06072	BPChr12G06072
BPChr12G28142	BPChr12G28142
BPChr12G28164	BPChr12G28164
BPChr12G28061	BPChr12G28061
BPChr12G25394	BPChr12G25394
BPChr13G21972	BPChr13G21972
BPChr13G17223	BPChr13G17223
BPChr14G12696	BPChr14G12696
BPChr14G12693	BPChr14G12693
BPChr14G01125	BPChr14G01125
BPChr14G12340	BPChr14G12340
BPChr14G27660	BPChr14G27660
BPChr14G27877	BPChr14G27877
BPChr09G04137	BPChr09G04137
BPChr02G10556	BPChr02G10556
BPChr06G25264	BPChr06G25264
BPChr06G07888	BPChr06G07888
BPChr07G10030	BPChr07G10030
BPChr13G20237	BPChr13G20237
BPChr11G09335	BPChr11G09335
BPChr01G13752	BPChr01G13752
BPChr01G22795	BPChr01G22795
BPChr13G21370	BPChr13G21370
BPChr02G13115	BPChr02G13115
BPChr04G25539	BPChr04G25539
BPChr04G26249	BPChr04G26249
BPChr05G15013	BPChr05G15013
BPChr06G11137	BPChr06G11137
BPChr07G18931	BPChr07G18931
BPChr08G04986	BPChr08G04986
BPChr08G19116	BPChr08G19116
BPChr09G04736	BPChr09G04736
BPChr10G21619	BPChr10G21619
BPChr11G05828	BPChr11G05828
BPChr11G17644	BPChr11G17644
BPChr13G21921	BPChr13G21921
BPChr01G25078	BPChr01G25078
BPChr02G13060	BPChr02G13060
BPChr01G20293	BPChr01G20293
BPChr01G20352	BPChr01G20352
BPChr01G19736	BPChr01G19736
BPChr01G05178	BPChr01G05178
BPChr01G23214	BPChr01G23214
BPChr01G23733	BPChr01G23733
BPChr01G13796	BPChr01G13796
BPChr01G13735	BPChr01G13735
BPChr02G20744	BPChr02G20744
BPChr02G14185	BPChr02G14185
BPChr02G23571	BPChr02G23571
BPChr02G10568	BPChr02G10568
BPChr03G18477	BPChr03G18477
BPChr03G28878	BPChr03G28878
BPChr03G28851	BPChr03G28851
BPChr03G23121	BPChr03G23121
BPChr04G05353	BPChr04G05353
BPChr04G01084	BPChr04G01084
BPChr04G01094	BPChr04G01094
BPChr04G25979	BPChr04G25979
BPChr04G03594	BPChr04G03594
BPChr04G00510	BPChr04G00510
BPChr04G10477	BPChr04G10477
BPChr04G06185	BPChr04G06185
BPChr05G21114	BPChr05G21114
BPChr05G31721	BPChr05G31721
BPChr05G22118	BPChr05G22118
BPChr06G13457	BPChr06G13457
BPChr06G00271	BPChr06G00271
BPChr06G00263	BPChr06G00263
BPChr06G00228	BPChr06G00228
BPChr06G17127	BPChr06G17127
BPChr06G19450	BPChr06G19450
BPChr06G11026	BPChr06G11026
BPChr06G09508	BPChr06G09508
BPChr06G31005	BPChr06G31005
BPChr06G30963	BPChr06G30963
BPChr06G30554	BPChr06G30554
BPChr06G30791	BPChr06G30791
BPChr07G12428	BPChr07G12428
BPChr07G30064	BPChr07G30064
BPChr07G29989	BPChr07G29989
BPChr07G23261	BPChr07G23261
BPChr07G02948	BPChr07G02948
BPChr08G07652	BPChr08G07652
BPChr08G14091	BPChr08G14091
BPChr08G10766	BPChr08G10766
BPChr08G13373	BPChr08G13373
BPChr08G22993	BPChr08G22993
BPChr08G20385	BPChr08G20385
BPChr09G20044	BPChr09G20044
BPChr09G20052	BPChr09G20052
BPChr09G06319	BPChr09G06319
BPChr09G04121	BPChr09G04121
BPChr10G03369	BPChr10G03369
BPChr10G03529	BPChr10G03529
BPChr10G21639	BPChr10G21639
BPChr11G05844	BPChr11G05844
BPChr11G05676	BPChr11G05676
BPChr11G07123	BPChr11G07123
BPChr11G17728	BPChr11G17728
BPChr11G17760	BPChr11G17760
BPChr11G10089	BPChr11G10089
BPChr12G06114	BPChr12G06114
BPChr13G24576	BPChr13G24576
BPChr13G00921	BPChr13G00921
BPChr13G00940	BPChr13G00940
BPChr14G12707	BPChr14G12707
BPChr14G12672	BPChr14G12672
BPChr14G05521	BPChr14G05521
BPChr14G27029	BPChr14G27029
BPChr11G17684	BPChr11G17684
BPChr06G04894	BPChr06G04894
BPChr01G23605	BPChr01G23605
BPChr02G00378	BPChr02G00378
BPChr06G08446	BPChr06G08446
BPChr13G03882	BPChr13G03882
BPChr04G10485	BPChr04G10485
BPChr10G26207	BPChr10G26207
BPChr08G31905	BPChr08G31905
BPChr10G06019	BPChr10G06019
BPChr14G05515	BPChr14G05515
BPChr01G20358	BPChr01G20358
BPChr01G24262	BPChr01G24262
BPChr01G19549	BPChr01G19549
BPChr01G12474	BPChr01G12474
BPChr01G10653	BPChr01G10653
BPChr01G19743	BPChr01G19743
BPChr01G25021	BPChr01G25021
BPChr01G25101	BPChr01G25101
BPChr01G24977	BPChr01G24977
BPChr01G25039	BPChr01G25039
BPChr01G25013	BPChr01G25013
BPChr01G25052	BPChr01G25052
BPChr01G17209	BPChr01G17209
BPChr01G17210	BPChr01G17210
BPChr01G05254	BPChr01G05254
BPChr01G05280	BPChr01G05280
BPChr01G05185	BPChr01G05185
BPChr01G05194	BPChr01G05194
BPChr01G05216	BPChr01G05216
BPChr01G05258	BPChr01G05258
BPChr01G05229	BPChr01G05229
BPChr01G23252	BPChr01G23252
BPChr01G23254	BPChr01G23254
BPChr01G11723	BPChr01G11723
BPChr01G11725	BPChr01G11725
BPChr01G11738	BPChr01G11738
BPChr01G11751	BPChr01G11751
BPChr01G11732	BPChr01G11732
BPChr01G19042	BPChr01G19042
BPChr01G19057	BPChr01G19057
BPChr01G23670	BPChr01G23670
BPChr01G23633	BPChr01G23633
BPChr01G23588	BPChr01G23588
BPChr01G13667	BPChr01G13667
BPChr01G13781	BPChr01G13781
BPChr01G13744	BPChr01G13744
BPChr01G13651	BPChr01G13651
BPChr01G13637	BPChr01G13637
BPChr01G13597	BPChr01G13597
BPChr01G10672	BPChr01G10672
BPChr01G00038	BPChr01G00038
BPChr01G00083	BPChr01G00083
BPChr01G00044	BPChr01G00044
BPChr01G00035	BPChr01G00035
BPChr01G00080	BPChr01G00080
BPChr01G00034	BPChr01G00034
BPChr01G00078	BPChr01G00078
BPChr01G18251	BPChr01G18251
BPChr01G18262	BPChr01G18262
BPChr01G18267	BPChr01G18267
BPChr01G22856	BPChr01G22856
BPChr01G16925	BPChr01G16925
BPChr01G32309	BPChr01G32309
BPChr01G32159	BPChr01G32159
BPChr01G16894	BPChr01G16894
BPChr01G16791	BPChr01G16791
BPChr02G19574	BPChr02G19574
BPChr02G19563	BPChr02G19563
BPChr02G02313	BPChr02G02313
BPChr02G00326	BPChr02G00326
BPChr02G00287	BPChr02G00287
BPChr02G00376	BPChr02G00376
BPChr02G00370	BPChr02G00370
BPChr02G20842	BPChr02G20842
BPChr02G20761	BPChr02G20761
BPChr02G20801	BPChr02G20801
BPChr02G20748	BPChr02G20748
BPChr02G20856	BPChr02G20856
BPChr02G20810	BPChr02G20810
BPChr02G25633	BPChr02G25633
BPChr02G25616	BPChr02G25616
BPChr02G14150	BPChr02G14150
BPChr02G14173	BPChr02G14173
BPChr02G14179	BPChr02G14179
BPChr02G23385	BPChr02G23385
BPChr02G23416	BPChr02G23416
BPChr02G23389	BPChr02G23389
BPChr02G23337	BPChr02G23337
BPChr02G23343	BPChr02G23343
BPChr02G18036	BPChr02G18036
BPChr02G18011	BPChr02G18011
BPChr02G18034	BPChr02G18034
BPChr02G22007	BPChr02G22007
BPChr02G22021	BPChr02G22021
BPChr02G14612	BPChr02G14612
BPChr02G14558	BPChr02G14558
BPChr02G14563	BPChr02G14563
BPChr02G14616	BPChr02G14616
BPChr02G13159	BPChr02G13159
BPChr02G13166	BPChr02G13166
BPChr02G13038	BPChr02G13038
BPChr02G13136	BPChr02G13136
BPChr02G13173	BPChr02G13173
BPChr02G11901	BPChr02G11901
BPChr02G23569	BPChr02G23569
BPChr02G23557	BPChr02G23557
BPChr02G10489	BPChr02G10489
BPChr02G10620	BPChr02G10620
BPChr02G10525	BPChr02G10525
BPChr02G10516	BPChr02G10516
BPChr03G00737	BPChr03G00737
BPChr03G19834	BPChr03G19834
BPChr03G19830	BPChr03G19830
BPChr03G12295	BPChr03G12295
BPChr03G01050	BPChr03G01050
BPChr03G00987	BPChr03G00987
BPChr03G10849	BPChr03G10849
BPChr03G10901	BPChr03G10901
BPChr03G10892	BPChr03G10892
BPChr03G10857	BPChr03G10857
BPChr03G10890	BPChr03G10890
BPChr03G10898	BPChr03G10898
BPChr03G10842	BPChr03G10842
BPChr03G10855	BPChr03G10855
BPChr03G10889	BPChr03G10889
BPChr03G18652	BPChr03G18652
BPChr03G18607	BPChr03G18607
BPChr03G15115	BPChr03G15115
BPChr03G15087	BPChr03G15087
BPChr03G15120	BPChr03G15120
BPChr03G13886	BPChr03G13886
BPChr03G13935	BPChr03G13935
BPChr03G13966	BPChr03G13966
BPChr03G32216	BPChr03G32216
BPChr03G13939	BPChr03G13939
BPChr03G13924	BPChr03G13924
BPChr03G13920	BPChr03G13920
BPChr03G13937	BPChr03G13937
BPChr03G04911	BPChr03G04911
BPChr03G04968	BPChr03G04968
BPChr03G04958	BPChr03G04958
BPChr03G04922	BPChr03G04922
BPChr03G04938	BPChr03G04938
BPChr03G04905	BPChr03G04905
BPChr03G04953	BPChr03G04953
BPChr03G11571	BPChr03G11571
BPChr03G11621	BPChr03G11621
BPChr03G11614	BPChr03G11614
BPChr03G11680	BPChr03G11680
BPChr03G11697	BPChr03G11697
BPChr03G11616	BPChr03G11616
BPChr03G11657	BPChr03G11657
BPChr03G11664	BPChr03G11664
BPChr03G11710	BPChr03G11710
BPChr03G09689	BPChr03G09689
BPChr03G09673	BPChr03G09673
BPChr03G09675	BPChr03G09675
BPChr03G28860	BPChr03G28860
BPChr03G28881	BPChr03G28881
BPChr03G28887	BPChr03G28887
BPChr03G28790	BPChr03G28790
BPChr03G28855	BPChr03G28855
BPChr03G28899	BPChr03G28899
BPChr03G28909	BPChr03G28909
BPChr03G28835	BPChr03G28835
BPChr03G29036	BPChr03G29036
BPChr03G28974	BPChr03G28974
BPChr03G29007	BPChr03G29007
BPChr03G29008	BPChr03G29008
BPChr03G02415	BPChr03G02415
BPChr03G02488	BPChr03G02488
BPChr03G02445	BPChr03G02445
BPChr03G02527	BPChr03G02527
BPChr03G07573	BPChr03G07573
BPChr03G07587	BPChr03G07587
BPChr03G07547	BPChr03G07547
BPChr03G23138	BPChr03G23138
BPChr03G23112	BPChr03G23112
BPChr03G23148	BPChr03G23148
BPChr03G23099	BPChr03G23099
BPChr03G23188	BPChr03G23188
BPChr03G03202	BPChr03G03202
BPChr04G22746	BPChr04G22746
BPChr04G05366	BPChr04G05366
BPChr04G05341	BPChr04G05341
BPChr04G05307	BPChr04G05307
BPChr04G05404	BPChr04G05404
BPChr04G09386	BPChr04G09386
BPChr04G23762	BPChr04G23762
BPChr04G24009	BPChr04G24009
BPChr04G03579	BPChr04G03579
BPChr04G03652	BPChr04G03652
BPChr04G03601	BPChr04G03601
BPChr04G03693	BPChr04G03693
BPChr04G31973	BPChr04G31973
BPChr04G00487	BPChr04G00487
BPChr04G00484	BPChr04G00484
BPChr04G00464	BPChr04G00464
BPChr04G14208	BPChr04G14208
BPChr04G14239	BPChr04G14239
BPChr04G14223	BPChr04G14223
BPChr04G14207	BPChr04G14207
BPChr04G24539	BPChr04G24539
BPChr04G24462	BPChr04G24462
BPChr04G24531	BPChr04G24531
BPChr04G24475	BPChr04G24475
BPChr04G24409	BPChr04G24409
BPChr04G24501	BPChr04G24501
BPChr04G24434	BPChr04G24434
BPChr04G24453	BPChr04G24453
BPChr04G18292	BPChr04G18292
BPChr04G18332	BPChr04G18332
BPChr04G18374	BPChr04G18374
BPChr04G18368	BPChr04G18368
BPChr04G25541	BPChr04G25541
BPChr04G18054	BPChr04G18054
BPChr04G21429	BPChr04G21429
BPChr04G21424	BPChr04G21424
BPChr04G18164	BPChr04G18164
BPChr04G18161	BPChr04G18161
BPChr04G18171	BPChr04G18171
BPChr04G00607	BPChr04G00607
BPChr04G00623	BPChr04G00623
BPChr04G00638	BPChr04G00638
BPChr04G24903	BPChr04G24903
BPChr04G24882	BPChr04G24882
BPChr04G24875	BPChr04G24875
BPChr04G24932	BPChr04G24932
BPChr04G27212	BPChr04G27212
BPChr04G27195	BPChr04G27195
BPChr04G27155	BPChr04G27155
BPChr04G27175	BPChr04G27175
BPChr04G26247	BPChr04G26247
BPChr04G26255	BPChr04G26255
BPChr04G26259	BPChr04G26259
BPChr04G02672	BPChr04G02672
BPChr04G02682	BPChr04G02682
BPChr04G25203	BPChr04G25203
BPChr04G25192	BPChr04G25192
BPChr05G12987	BPChr05G12987
BPChr05G13001	BPChr05G13001
BPChr05G12988	BPChr05G12988
BPChr05G27427	BPChr05G27427
BPChr05G14444	BPChr05G14444
BPChr05G21056	BPChr05G21056
BPChr05G20999	BPChr05G20999
BPChr05G21129	BPChr05G21129
BPChr05G21079	BPChr05G21079
BPChr05G21145	BPChr05G21145
BPChr05G21162	BPChr05G21162
BPChr05G21061	BPChr05G21061
BPChr05G26572	BPChr05G26572
BPChr05G26573	BPChr05G26573
BPChr05G24747	BPChr05G24747
BPChr05G07858	BPChr05G07858
BPChr05G01338	BPChr05G01338
BPChr05G08728	BPChr05G08728
BPChr05G08763	BPChr05G08763
BPChr05G08758	BPChr05G08758
BPChr05G08740	BPChr05G08740
BPChr05G08806	BPChr05G08806
BPChr05G08766	BPChr05G08766
BPChr05G17440	BPChr05G17440
BPChr05G17521	BPChr05G17521
BPChr05G17454	BPChr05G17454
BPChr05G17468	BPChr05G17468
BPChr05G17498	BPChr05G17498
BPChr05G17565	BPChr05G17565
BPChr05G17446	BPChr05G17446
BPChr05G19267	BPChr05G19267
BPChr05G19264	BPChr05G19264
BPChr05G19283	BPChr05G19283
BPChr05G19282	BPChr05G19282
BPChr05G19274	BPChr05G19274
BPChr05G00120	BPChr05G00120
BPChr05G07961	BPChr05G07961
BPChr05G14781	BPChr05G14781
BPChr05G14785	BPChr05G14785
BPChr05G14819	BPChr05G14819
BPChr05G14887	BPChr05G14887
BPChr05G14848	BPChr05G14848
BPChr05G15031	BPChr05G15031
BPChr05G14866	BPChr05G14866
BPChr05G15030	BPChr05G15030
BPChr05G15006	BPChr05G15006
BPChr05G14737	BPChr05G14737
BPChr05G14854	BPChr05G14854
BPChr05G14959	BPChr05G14959
BPChr05G15022	BPChr05G15022
BPChr05G14914	BPChr05G14914
BPChr05G31528	BPChr05G31528
BPChr05G31594	BPChr05G31594
BPChr05G31493	BPChr05G31493
BPChr05G31525	BPChr05G31525
BPChr05G31665	BPChr05G31665
BPChr05G31718	BPChr05G31718
BPChr05G31694	BPChr05G31694
BPChr05G31745	BPChr05G31745
BPChr05G31809	BPChr05G31809
BPChr05G31740	BPChr05G31740
BPChr05G24311	BPChr05G24311
BPChr05G24276	BPChr05G24276
BPChr05G22199	BPChr05G22199
BPChr05G17927	BPChr05G17927
BPChr05G04596	BPChr05G04596
BPChr05G04595	BPChr05G04595
BPChr06G02233	BPChr06G02233
BPChr06G16541	BPChr06G16541
BPChr06G29265	BPChr06G29265
BPChr06G21478	BPChr06G21478
BPChr06G25432	BPChr06G25432
BPChr06G19232	BPChr06G19232
BPChr06G19202	BPChr06G19202
BPChr06G20916	BPChr06G20916
BPChr06G20888	BPChr06G20888
BPChr06G13499	BPChr06G13499
BPChr06G13458	BPChr06G13458
BPChr06G00185	BPChr06G00185
BPChr06G00264	BPChr06G00264
BPChr06G00230	BPChr06G00230
BPChr06G00188	BPChr06G00188
BPChr06G00273	BPChr06G00273
BPChr06G00216	BPChr06G00216
BPChr06G00251	BPChr06G00251
BPChr06G17117	BPChr06G17117
BPChr06G17139	BPChr06G17139
BPChr06G27280	BPChr06G27280
BPChr06G08104	BPChr06G08104
BPChr06G08105	BPChr06G08105
BPChr06G08143	BPChr06G08143
BPChr06G08050	BPChr06G08050
BPChr06G08131	BPChr06G08131
BPChr06G08083	BPChr06G08083
BPChr06G08079	BPChr06G08079
BPChr06G08111	BPChr06G08111
BPChr06G08127	BPChr06G08127
BPChr06G08464	BPChr06G08464
BPChr06G08485	BPChr06G08485
BPChr06G08602	BPChr06G08602
BPChr06G08476	BPChr06G08476
BPChr06G08632	BPChr06G08632
BPChr06G08501	BPChr06G08501
BPChr06G08603	BPChr06G08603
BPChr06G08435	BPChr06G08435
BPChr06G19489	BPChr06G19489
BPChr06G19436	BPChr06G19436
BPChr06G22246	BPChr06G22246
BPChr06G25249	BPChr06G25249
BPChr06G25278	BPChr06G25278
BPChr06G13854	BPChr06G13854
BPChr06G26097	BPChr06G26097
BPChr06G04870	BPChr06G04870
BPChr06G07929	BPChr06G07929
BPChr06G07908	BPChr06G07908
BPChr06G07920	BPChr06G07920
BPChr06G07940	BPChr06G07940
BPChr06G11083	BPChr06G11083
BPChr06G11113	BPChr06G11113
BPChr06G11110	BPChr06G11110
BPChr06G11179	BPChr06G11179
BPChr06G11153	BPChr06G11153
BPChr06G11185	BPChr06G11185
BPChr06G09577	BPChr06G09577
BPChr06G09543	BPChr06G09543
BPChr06G09466	BPChr06G09466
BPChr06G31459	BPChr06G31459
BPChr06G31189	BPChr06G31189
BPChr06G31135	BPChr06G31135
BPChr06G30627	BPChr06G30627
BPChr06G30985	BPChr06G30985
BPChr06G30373	BPChr06G30373
BPChr06G30605	BPChr06G30605
BPChr06G30850	BPChr06G30850
BPChr06G31249	BPChr06G31249
BPChr06G30915	BPChr06G30915
BPChr06G31291	BPChr06G31291
BPChr06G31402	BPChr06G31402
BPChr06G31363	BPChr06G31363
BPChr06G31070	BPChr06G31070
BPChr06G30911	BPChr06G30911
BPChr06G30766	BPChr06G30766
BPChr06G31232	BPChr06G31232
BPChr06G30882	BPChr06G30882
BPChr06G31358	BPChr06G31358
BPChr06G30216	BPChr06G30216
BPChr06G30803	BPChr06G30803
BPChr06G30195	BPChr06G30195
BPChr06G31063	BPChr06G31063
BPChr06G30908	BPChr06G30908
BPChr06G30593	BPChr06G30593
BPChr06G30247	BPChr06G30247
BPChr06G31149	BPChr06G31149
BPChr06G31407	BPChr06G31407
BPChr06G31110	BPChr06G31110
BPChr06G31280	BPChr06G31280
BPChr06G30948	BPChr06G30948
BPChr06G31475	BPChr06G31475
BPChr06G30386	BPChr06G30386
BPChr06G31368	BPChr06G31368
BPChr06G30484	BPChr06G30484
BPChr06G31365	BPChr06G31365
BPChr06G30818	BPChr06G30818
BPChr06G30773	BPChr06G30773
BPChr06G30399	BPChr06G30399
BPChr06G31271	BPChr06G31271
BPChr06G31428	BPChr06G31428
BPChr06G30478	BPChr06G30478
BPChr06G30507	BPChr06G30507
BPChr06G31000	BPChr06G31000
BPChr06G30481	BPChr06G30481
BPChr06G30408	BPChr06G30408
BPChr06G30364	BPChr06G30364
BPChr06G30477	BPChr06G30477
BPChr06G30841	BPChr06G30841
BPChr06G32545	BPChr06G32545
BPChr06G30726	BPChr06G30726
BPChr06G30219	BPChr06G30219
BPChr06G30578	BPChr06G30578
BPChr06G31090	BPChr06G31090
BPChr06G30844	BPChr06G30844
BPChr06G31431	BPChr06G31431
BPChr06G31104	BPChr06G31104
BPChr06G30636	BPChr06G30636
BPChr06G30413	BPChr06G30413
BPChr06G30619	BPChr06G30619
BPChr06G30940	BPChr06G30940
BPChr06G30297	BPChr06G30297
BPChr06G31202	BPChr06G31202
BPChr06G30273	BPChr06G30273
BPChr06G31084	BPChr06G31084
BPChr06G30614	BPChr06G30614
BPChr06G31089	BPChr06G31089
BPChr06G19842	BPChr06G19842
BPChr07G11554	BPChr07G11554
BPChr07G05942	BPChr07G05942
BPChr07G05900	BPChr07G05900
BPChr07G05907	BPChr07G05907
BPChr07G05937	BPChr07G05937
BPChr07G20216	BPChr07G20216
BPChr07G20219	BPChr07G20219
BPChr07G20215	BPChr07G20215
BPChr07G07519	BPChr07G07519
BPChr07G07510	BPChr07G07510
BPChr07G07504	BPChr07G07504
BPChr07G07518	BPChr07G07518
BPChr07G07507	BPChr07G07507
BPChr07G07520	BPChr07G07520
BPChr07G30020	BPChr07G30020
BPChr07G29969	BPChr07G29969
BPChr07G30158	BPChr07G30158
BPChr07G29995	BPChr07G29995
BPChr07G30035	BPChr07G30035
BPChr07G03265	BPChr07G03265
BPChr07G03274	BPChr07G03274
BPChr07G03258	BPChr07G03258
BPChr07G03261	BPChr07G03261
BPChr07G14145	BPChr07G14145
BPChr07G14132	BPChr07G14132
BPChr07G29071	BPChr07G29071
BPChr07G17403	BPChr07G17403
BPChr07G26415	BPChr07G26415
BPChr07G26405	BPChr07G26405
BPChr07G26424	BPChr07G26424
BPChr07G26430	BPChr07G26430
BPChr07G05606	BPChr07G05606
BPChr07G05602	BPChr07G05602
BPChr07G05575	BPChr07G05575
BPChr07G05565	BPChr07G05565
BPChr07G05573	BPChr07G05573
BPChr07G02960	BPChr07G02960
BPChr07G02923	BPChr07G02923
BPChr07G02849	BPChr07G02849
BPChr07G02877	BPChr07G02877
BPChr07G02891	BPChr07G02891
BPChr07G24803	BPChr07G24803
BPChr07G24802	BPChr07G24802
BPChr07G01602	BPChr07G01602
BPChr07G01551	BPChr07G01551
BPChr07G01556	BPChr07G01556
BPChr07G01588	BPChr07G01588
BPChr07G24352	BPChr07G24352
BPChr07G22742	BPChr07G22742
BPChr07G18852	BPChr07G18852
BPChr07G18877	BPChr07G18877
BPChr07G18847	BPChr07G18847
BPChr07G18932	BPChr07G18932
BPChr07G09926	BPChr07G09926
BPChr07G10033	BPChr07G10033
BPChr07G09937	BPChr07G09937
BPChr07G10035	BPChr07G10035
BPChr07G15642	BPChr07G15642
BPChr07G17968	BPChr07G17968
BPChr07G17340	BPChr07G17340
BPChr07G00176	BPChr07G00176
BPChr07G00016	BPChr07G00016
BPChr07G00019	BPChr07G00019
BPChr07G00004	BPChr07G00004
BPChr07G32058	BPChr07G32058
BPChr07G32024	BPChr07G32024
BPChr07G32005	BPChr07G32005
BPChr07G32020	BPChr07G32020
BPChr08G24160	BPChr08G24160
BPChr08G32495	BPChr08G32495
BPChr08G32418	BPChr08G32418
BPChr08G06306	BPChr08G06306
BPChr08G06304	BPChr08G06304
BPChr08G32116	BPChr08G32116
BPChr08G15516	BPChr08G15516
BPChr08G19391	BPChr08G19391
BPChr08G15734	BPChr08G15734
BPChr08G15855	BPChr08G15855
BPChr08G15874	BPChr08G15874
BPChr08G05025	BPChr08G05025
BPChr08G05027	BPChr08G05027
BPChr08G05100	BPChr08G05100
BPChr08G01447	BPChr08G01447
BPChr08G01472	BPChr08G01472
BPChr08G01444	BPChr08G01444
BPChr08G07674	BPChr08G07674
BPChr08G07634	BPChr08G07634
BPChr08G07644	BPChr08G07644
BPChr08G07658	BPChr08G07658
BPChr08G07677	BPChr08G07677
BPChr08G07653	BPChr08G07653
BPChr08G27561	BPChr08G27561
BPChr08G27524	BPChr08G27524
BPChr08G27541	BPChr08G27541
BPChr08G27540	BPChr08G27540
BPChr08G27449	BPChr08G27449
BPChr08G27570	BPChr08G27570
BPChr08G27501	BPChr08G27501
BPChr08G27509	BPChr08G27509
BPChr08G27616	BPChr08G27616
BPChr08G27458	BPChr08G27458
BPChr08G27550	BPChr08G27550
BPChr08G27629	BPChr08G27629
BPChr08G27437	BPChr08G27437
BPChr08G27479	BPChr08G27479
BPChr08G27555	BPChr08G27555
BPChr08G27643	BPChr08G27643
BPChr08G27500	BPChr08G27500
BPChr08G27530	BPChr08G27530
BPChr08G27502	BPChr08G27502
BPChr08G27628	BPChr08G27628
BPChr08G27506	BPChr08G27506
BPChr08G17172	BPChr08G17172
BPChr08G17166	BPChr08G17166
BPChr08G17174	BPChr08G17174
BPChr08G17173	BPChr08G17173
BPChr08G17176	BPChr08G17176
BPChr08G00804	BPChr08G00804
BPChr08G14083	BPChr08G14083
BPChr08G24763	BPChr08G24763
BPChr08G28434	BPChr08G28434
BPChr08G28559	BPChr08G28559
BPChr08G28530	BPChr08G28530
BPChr08G28433	BPChr08G28433
BPChr08G28469	BPChr08G28469
BPChr08G28477	BPChr08G28477
BPChr08G28480	BPChr08G28480
BPChr08G28522	BPChr08G28522
BPChr08G28531	BPChr08G28531
BPChr08G28562	BPChr08G28562
BPChr08G28555	BPChr08G28555
BPChr08G20428	BPChr08G20428
BPChr08G21713	BPChr08G21713
BPChr08G21722	BPChr08G21722
BPChr08G02119	BPChr08G02119
BPChr08G15715	BPChr08G15715
BPChr08G26768	BPChr08G26768
BPChr08G26697	BPChr08G26697
BPChr08G26694	BPChr08G26694
BPChr08G26737	BPChr08G26737
BPChr08G11202	BPChr08G11202
BPChr08G11201	BPChr08G11201
BPChr08G15042	BPChr08G15042
BPChr08G10767	BPChr08G10767
BPChr08G10760	BPChr08G10760
BPChr08G13322	BPChr08G13322
BPChr08G13261	BPChr08G13261
BPChr08G13330	BPChr08G13330
BPChr08G13391	BPChr08G13391
BPChr08G13354	BPChr08G13354
BPChr08G13224	BPChr08G13224
BPChr08G13244	BPChr08G13244
BPChr08G13267	BPChr08G13267
BPChr08G13359	BPChr08G13359
BPChr08G13199	BPChr08G13199
BPChr08G13221	BPChr08G13221
BPChr08G13294	BPChr08G13294
BPChr08G13331	BPChr08G13331
BPChr08G13251	BPChr08G13251
BPChr08G13301	BPChr08G13301
BPChr08G13223	BPChr08G13223
BPChr08G13289	BPChr08G13289
BPChr08G13311	BPChr08G13311
BPChr08G13374	BPChr08G13374
BPChr08G13384	BPChr08G13384
BPChr08G13388	BPChr08G13388
BPChr08G13329	BPChr08G13329
BPChr08G13353	BPChr08G13353
BPChr08G13249	BPChr08G13249
BPChr08G13303	BPChr08G13303
BPChr08G13272	BPChr08G13272
BPChr08G16161	BPChr08G16161
BPChr08G19125	BPChr08G19125
BPChr08G15300	BPChr08G15300
BPChr08G20366	BPChr08G20366
BPChr09G14496	BPChr09G14496
BPChr09G17884	BPChr09G17884
BPChr09G17924	BPChr09G17924
BPChr09G17916	BPChr09G17916
BPChr09G20051	BPChr09G20051
BPChr09G20194	BPChr09G20194
BPChr09G20100	BPChr09G20100
BPChr09G20048	BPChr09G20048
BPChr09G01176	BPChr09G01176
BPChr09G01628	BPChr09G01628
BPChr09G01607	BPChr09G01607
BPChr09G01674	BPChr09G01674
BPChr09G32417	BPChr09G32417
BPChr09G29803	BPChr09G29803
BPChr09G29939	BPChr09G29939
BPChr09G29963	BPChr09G29963
BPChr09G29890	BPChr09G29890
BPChr09G29690	BPChr09G29690
BPChr09G06340	BPChr09G06340
BPChr09G06353	BPChr09G06353
BPChr09G06374	BPChr09G06374
BPChr09G06387	BPChr09G06387
BPChr09G06498	BPChr09G06498
BPChr09G06452	BPChr09G06452
BPChr09G06485	BPChr09G06485
BPChr09G06348	BPChr09G06348
BPChr09G06345	BPChr09G06345
BPChr09G06347	BPChr09G06347
BPChr09G06465	BPChr09G06465
BPChr09G06482	BPChr09G06482
BPChr09G06399	BPChr09G06399
BPChr09G06420	BPChr09G06420
BPChr09G06458	BPChr09G06458
BPChr09G06312	BPChr09G06312
BPChr09G06330	BPChr09G06330
BPChr09G06540	BPChr09G06540
BPChr09G12266	BPChr09G12266
BPChr09G12231	BPChr09G12231
BPChr09G12237	BPChr09G12237
BPChr09G04779	BPChr09G04779
BPChr09G04813	BPChr09G04813
BPChr09G04791	BPChr09G04791
BPChr09G04799	BPChr09G04799
BPChr09G04772	BPChr09G04772
BPChr09G04855	BPChr09G04855
BPChr09G11981	BPChr09G11981
BPChr09G12049	BPChr09G12049
BPChr09G12158	BPChr09G12158
BPChr09G12148	BPChr09G12148
BPChr09G12000	BPChr09G12000
BPChr09G12156	BPChr09G12156
BPChr09G12161	BPChr09G12161
BPChr09G12123	BPChr09G12123
BPChr09G12061	BPChr09G12061
BPChr09G11958	BPChr09G11958
BPChr09G11953	BPChr09G11953
BPChr09G12199	BPChr09G12199
BPChr09G12044	BPChr09G12044
BPChr09G12164	BPChr09G12164
BPChr09G12020	BPChr09G12020
BPChr09G12090	BPChr09G12090
BPChr09G11976	BPChr09G11976
BPChr09G12191	BPChr09G12191
BPChr09G12035	BPChr09G12035
BPChr09G12065	BPChr09G12065
BPChr09G12173	BPChr09G12173
BPChr09G12113	BPChr09G12113
BPChr09G11975	BPChr09G11975
BPChr09G12102	BPChr09G12102
BPChr09G17998	BPChr09G17998
BPChr09G16343	BPChr09G16343
BPChr09G16324	BPChr09G16324
BPChr09G16331	BPChr09G16331
BPChr09G20977	BPChr09G20977
BPChr09G02325	BPChr09G02325
BPChr10G21769	BPChr10G21769
BPChr10G21759	BPChr10G21759
BPChr10G04259	BPChr10G04259
BPChr10G04280	BPChr10G04280
BPChr10G04256	BPChr10G04256
BPChr10G04311	BPChr10G04311
BPChr10G04336	BPChr10G04336
BPChr10G04371	BPChr10G04371
BPChr10G04348	BPChr10G04348
BPChr10G04291	BPChr10G04291
BPChr10G04269	BPChr10G04269
BPChr10G17285	BPChr10G17285
BPChr10G17283	BPChr10G17283
BPChr10G09421	BPChr10G09421
BPChr10G05999	BPChr10G05999
BPChr10G05960	BPChr10G05960
BPChr10G05996	BPChr10G05996
BPChr10G05979	BPChr10G05979
BPChr10G19876	BPChr10G19876
BPChr10G19868	BPChr10G19868
BPChr10G24026	BPChr10G24026
BPChr10G24046	BPChr10G24046
BPChr10G24027	BPChr10G24027
BPChr10G17573	BPChr10G17573
BPChr10G17577	BPChr10G17577
BPChr10G13829	BPChr10G13829
BPChr10G15944	BPChr10G15944
BPChr10G15922	BPChr10G15922
BPChr10G19358	BPChr10G19358
BPChr10G19383	BPChr10G19383
BPChr10G28363	BPChr10G28363
BPChr10G28380	BPChr10G28380
BPChr10G28293	BPChr10G28293
BPChr10G28379	BPChr10G28379
BPChr10G28259	BPChr10G28259
BPChr10G28212	BPChr10G28212
BPChr10G28420	BPChr10G28420
BPChr10G28218	BPChr10G28218
BPChr10G28276	BPChr10G28276
BPChr10G28281	BPChr10G28281
BPChr10G28245	BPChr10G28245
BPChr10G28332	BPChr10G28332
BPChr10G28359	BPChr10G28359
BPChr10G28210	BPChr10G28210
BPChr10G28217	BPChr10G28217
BPChr10G28407	BPChr10G28407
BPChr10G28214	BPChr10G28214
BPChr10G03524	BPChr10G03524
BPChr10G03519	BPChr10G03519
BPChr10G03522	BPChr10G03522
BPChr10G03472	BPChr10G03472
BPChr10G21618	BPChr10G21618
BPChr10G21692	BPChr10G21692
BPChr10G21678	BPChr10G21678
BPChr10G21650	BPChr10G21650
BPChr10G21648	BPChr10G21648
BPChr10G21644	BPChr10G21644
BPChr10G26237	BPChr10G26237
BPChr10G26182	BPChr10G26182
BPChr10G26193	BPChr10G26193
BPChr10G06629	BPChr10G06629
BPChr10G06648	BPChr10G06648
BPChr10G15281	BPChr10G15281
BPChr10G15213	BPChr10G15213
BPChr10G15224	BPChr10G15224
BPChr10G15261	BPChr10G15261
BPChr10G15275	BPChr10G15275
BPChr10G03302	BPChr10G03302
BPChr10G03300	BPChr10G03300
BPChr11G11817	BPChr11G11817
BPChr11G14063	BPChr11G14063
BPChr11G05751	BPChr11G05751
BPChr11G05796	BPChr11G05796
BPChr11G05849	BPChr11G05849
BPChr11G05743	BPChr11G05743
BPChr11G05826	BPChr11G05826
BPChr11G05646	BPChr11G05646
BPChr11G05890	BPChr11G05890
BPChr11G05615	BPChr11G05615
BPChr11G18663	BPChr11G18663
BPChr11G09765	BPChr11G09765
BPChr11G06723	BPChr11G06723
BPChr11G06726	BPChr11G06726
BPChr11G07087	BPChr11G07087
BPChr11G06939	BPChr11G06939
BPChr11G06734	BPChr11G06734
BPChr11G06991	BPChr11G06991
BPChr11G06801	BPChr11G06801
BPChr11G06918	BPChr11G06918
BPChr11G06980	BPChr11G06980
BPChr11G06785	BPChr11G06785
BPChr11G07046	BPChr11G07046
BPChr11G07010	BPChr11G07010
BPChr11G07070	BPChr11G07070
BPChr11G23001	BPChr11G23001
BPChr11G01819	BPChr11G01819
BPChr11G26303	BPChr11G26303
BPChr11G26277	BPChr11G26277
BPChr11G20497	BPChr11G20497
BPChr11G07433	BPChr11G07433
BPChr11G07251	BPChr11G07251
BPChr11G07096	BPChr11G07096
BPChr11G07249	BPChr11G07249
BPChr11G07140	BPChr11G07140
BPChr11G07126	BPChr11G07126
BPChr11G07129	BPChr11G07129
BPChr11G07446	BPChr11G07446
BPChr11G22702	BPChr11G22702
BPChr11G14371	BPChr11G14371
BPChr11G14365	BPChr11G14365
BPChr11G14287	BPChr11G14287
BPChr11G14358	BPChr11G14358
BPChr11G14392	BPChr11G14392
BPChr11G26137	BPChr11G26137
BPChr11G09355	BPChr11G09355
BPChr11G09269	BPChr11G09269
BPChr11G09217	BPChr11G09217
BPChr11G09237	BPChr11G09237
BPChr11G09368	BPChr11G09368
BPChr11G09347	BPChr11G09347
BPChr11G09184	BPChr11G09184
BPChr11G09327	BPChr11G09327
BPChr11G09329	BPChr11G09329
BPChr11G17773	BPChr11G17773
BPChr11G17806	BPChr11G17806
BPChr11G17817	BPChr11G17817
BPChr11G17632	BPChr11G17632
BPChr11G17697	BPChr11G17697
BPChr11G17652	BPChr11G17652
BPChr11G17877	BPChr11G17877
BPChr11G22965	BPChr11G22965
BPChr11G22975	BPChr11G22975
BPChr11G22977	BPChr11G22977
BPChr11G15569	BPChr11G15569
BPChr11G03709	BPChr11G03709
BPChr11G15987	BPChr11G15987
BPChr11G19175	BPChr11G19175
BPChr11G19173	BPChr11G19173
BPChr11G15546	BPChr11G15546
BPChr11G10230	BPChr11G10230
BPChr11G10182	BPChr11G10182
BPChr11G10079	BPChr11G10079
BPChr11G10053	BPChr11G10053
BPChr11G10243	BPChr11G10243
BPChr11G10103	BPChr11G10103
BPChr11G04423	BPChr11G04423
BPChr11G02104	BPChr11G02104
BPChr11G02105	BPChr11G02105
BPChr11G15530	BPChr11G15530
BPChr11G15537	BPChr11G15537
BPChr11G28752	BPChr11G28752
BPChr11G28644	BPChr11G28644
BPChr11G28717	BPChr11G28717
BPChr11G28699	BPChr11G28699
BPChr11G28781	BPChr11G28781
BPChr11G28605	BPChr11G28605
BPChr11G32140	BPChr11G32140
BPChr11G17978	BPChr11G17978
BPChr11G18409	BPChr11G18409
BPChr11G03741	BPChr11G03741
BPChr11G03800	BPChr11G03800
BPChr11G03809	BPChr11G03809
BPChr12G11421	BPChr12G11421
BPChr12G11533	BPChr12G11533
BPChr12G11438	BPChr12G11438
BPChr12G11369	BPChr12G11369
BPChr12G25856	BPChr12G25856
BPChr12G25770	BPChr12G25770
BPChr12G25844	BPChr12G25844
BPChr12G25801	BPChr12G25801
BPChr12G08198	BPChr12G08198
BPChr12G08291	BPChr12G08291
BPChr12G08236	BPChr12G08236
BPChr12G08247	BPChr12G08247
BPChr12G08245	BPChr12G08245
BPChr12G08386	BPChr12G08386
BPChr12G08376	BPChr12G08376
BPChr12G06126	BPChr12G06126
BPChr12G06040	BPChr12G06040
BPChr12G29250	BPChr12G29250
BPChr12G29233	BPChr12G29233
BPChr12G29262	BPChr12G29262
BPChr12G31846	BPChr12G31846
BPChr12G31852	BPChr12G31852
BPChr12G31853	BPChr12G31853
BPChr12G28057	BPChr12G28057
BPChr12G28100	BPChr12G28100
BPChr12G28078	BPChr12G28078
BPChr12G28181	BPChr12G28181
BPChr12G28107	BPChr12G28107
BPChr12G28064	BPChr12G28064
BPChr12G28122	BPChr12G28122
BPChr12G28166	BPChr12G28166
BPChr12G24126	BPChr12G24126
BPChr12G02780	BPChr12G02780
BPChr12G02767	BPChr12G02767
BPChr12G02760	BPChr12G02760
BPChr12G02797	BPChr12G02797
BPChr12G02821	BPChr12G02821
BPChr12G02840	BPChr12G02840
BPChr12G26803	BPChr12G26803
BPChr12G26855	BPChr12G26855
BPChr12G26815	BPChr12G26815
BPChr12G26840	BPChr12G26840
BPChr12G26839	BPChr12G26839
BPChr12G22285	BPChr12G22285
BPChr12G22279	BPChr12G22279
BPChr12G22269	BPChr12G22269
BPChr12G22330	BPChr12G22330
BPChr12G22266	BPChr12G22266
BPChr12G22305	BPChr12G22305
BPChr12G10664	BPChr12G10664
BPChr12G21523	BPChr12G21523
BPChr12G25412	BPChr12G25412
BPChr12G25181	BPChr12G25181
BPChr12G25150	BPChr12G25150
BPChr13G00684	BPChr13G00684
BPChr13G00704	BPChr13G00704
BPChr13G03824	BPChr13G03824
BPChr13G03881	BPChr13G03881
BPChr13G12373	BPChr13G12373
BPChr13G08934	BPChr13G08934
BPChr13G09002	BPChr13G09002
BPChr13G09028	BPChr13G09028
BPChr13G08974	BPChr13G08974
BPChr13G08927	BPChr13G08927
BPChr13G00525	BPChr13G00525
BPChr13G00540	BPChr13G00540
BPChr13G00523	BPChr13G00523
BPChr13G02570	BPChr13G02570
BPChr13G19293	BPChr13G19293
BPChr13G21945	BPChr13G21945
BPChr13G23052	BPChr13G23052
BPChr13G23047	BPChr13G23047
BPChr13G23035	BPChr13G23035
BPChr13G10382	BPChr13G10382
BPChr13G10287	BPChr13G10287
BPChr13G32131	BPChr13G32131
BPChr13G10405	BPChr13G10405
BPChr13G10304	BPChr13G10304
BPChr13G10296	BPChr13G10296
BPChr13G21373	BPChr13G21373
BPChr13G20271	BPChr13G20271
BPChr13G20245	BPChr13G20245
BPChr13G20283	BPChr13G20283
BPChr13G20234	BPChr13G20234
BPChr13G16614	BPChr13G16614
BPChr13G23025	BPChr13G23025
BPChr13G23023	BPChr13G23023
BPChr13G23012	BPChr13G23012
BPChr13G23015	BPChr13G23015
BPChr13G25129	BPChr13G25129
BPChr13G24365	BPChr13G24365
BPChr13G24384	BPChr13G24384
BPChr13G23487	BPChr13G23487
BPChr13G19850	BPChr13G19850
BPChr13G19857	BPChr13G19857
BPChr13G22727	BPChr13G22727
BPChr13G22715	BPChr13G22715
BPChr13G16071	BPChr13G16071
BPChr13G16057	BPChr13G16057
BPChr13G16045	BPChr13G16045
BPChr13G16091	BPChr13G16091
BPChr13G24619	BPChr13G24619
BPChr13G24585	BPChr13G24585
BPChr13G24687	BPChr13G24687
BPChr13G24680	BPChr13G24680
BPChr13G07754	BPChr13G07754
[truncated: 7,307 more rows]
