# Supplementary material for: Phosphorylation of birch BpNAC90 improves the activation of gene expression to confer drought tolerance
Source: Hortic Res. 2024 Feb 28;11(4):uhae061. doi: 10.1093/hr/uhae061 (PMC11040210; doi:10.1093/hr/uhae061)
Supplement: Web_Material_uhae061 [file web_material_uhae061.zip › Table S2.xls]

## Sheet: Table S2
Table S2 Verification of differentially expressed genes identified by RNA-Seq.
Geneid	Chr	Start	End	Strand	Length	NAC090_1	NAC090_2	NAC090_3	WT_1	WT_2	WT_3	Treat___CTRL_PValue	Treat___CTRL_FDR	Treat___CTRL_logFC	Ensembl_ID	uniprot_ID	uniprot_Description	NR_ID	NR_Description	Refseq_ID	Symbol	Refseq_Description	Nomenclature_status	pfam_ID	pfam_Description	interpro_ID	interpro_Description	eggNOG_ID	eggNOG_Description	GO_term	GO_class	GO_description	KEGG_KO	KEGG_pathway	KEGG_description
BPChr01G00047	Chr01;Chr01	22206985;22209373	22208327;22209613	-;-	1584	1.49563	1.54611	1.31143	5.49448	3.21528	3.8596	0.000432198	0.344075	-1.52289	-	B9IM39	Glutamate receptor	XP_002324493.2	hypothetical protein POPTR_0018s10550g	7461606	LOC7461606	glutamate receptor 2.8	-	PF01094;PF00497;PF00060	Receptor family ligand binding region;Bacterial extracellular solute-binding proteins, family 3;Ligand-gated ion channel	IPR001828;IPR028082;IPR001638;IPR017103;IPR001320	Receptor, ligand binding region;Periplasmic binding protein-like I;Solute-binding protein family 3/N-terminal domain of MltF;Ionotropic glutamate receptor, plant;Ionotropic glutamate receptor	KOG1052;ENOG410XQQV	Glutamate-gated kainate-type ion channel receptor subunit GluR5 and related subunits;-	GO:0004970;GO:0006811;GO:0016020;GO:0016021;GO:0035235	molecular_function;biological_process;cellular_component;cellular_component;biological_process	ionotropic glutamate receptor activity;ion transport;membrane;integral component of membrane;ionotropic glutamate receptor signaling pathway	-	-	-
BPChr01G00073	Chr01	21947300	21947557	-	258	9.34646	14.4284	4.89409	0.564578	0.962942	1.90076	0.00145262	0.539348	3.02726	-	A0A1L6K5V8	Uncharacterized protein	-	-	-	-	-	-	-	-	IPR036638	Helix-loop-helix DNA-binding domain superfamily	-	-	GO:0046983	molecular_function	protein dimerization activity	-	-	-
BPChr01G05222	Chr01;Chr01	10831530;10832953	10831740;10833119	-;-	378	4.70056	2.07326	4.31021	1.0597	0.766788	1.90277	0.0178465	0.772769	1.54501	-	-	-	-	-	-	-	-	-	-	-	-	-	-	-	-	-	-	-	-	-
BPChr01G13636	Chr01;Chr01;Chr01;Chr01;Chr01	19146183;19146321;19146965;19148875;19149708	19146241;19146466;19147024;19149384;19149853	-;-;-;-;-	921	2.84789	5.63731	4.11295	0.553544	0.224791	0.745445	0.000401295	0.344075	3.0226	-	A0A200Q506	Endonuclease/exonuclease/phosphatase	-	-	-	-	-	-	-	-	IPR036691;IPR026960	Endonuclease/exonuclease/phosphatase superfamily;Reverse transcriptase zinc-binding domain	-	-	GO:0090305;GO:0004527;GO:0004519	biological_process;molecular_function;molecular_function	nucleic acid phosphodiester bond hydrolysis;exonuclease activity;endonuclease activity	-	-	-
BPChr01G13809	Chr01;Chr01;Chr01	20417410;20418067;20418313	20417969;20418192;20418448	+;+;+	822	4.78633	7.22992	6.24351	27.688	9.01675	9.54542	0.0274383	0.772769	-1.32842	-	M5XW42	Uncharacterized protein	XP_007222201.1	probable WRKY transcription factor 11	18789894	LOC18789894	probable WRKY transcription factor 11	-	PF10533;PF03106	Plant zinc cluster domain;WRKY DNA -binding domain	IPR036576;IPR018872;IPR003657	WRKY domain superfamily;Zn-cluster domain;WRKY domain	-	-	GO:0006351;GO:0003700;GO:0005634;GO:0003677;GO:0006355;GO:0043565	biological_process;molecular_function;cellular_component;molecular_function;biological_process;molecular_function	transcription, DNA-templated;DNA binding transcription factor activity;nucleus;DNA binding;regulation of transcription, DNA-templated;sequence-specific DNA binding	-	-	-
BPChr01G16792	Chr01;Chr01;Chr01;Chr01;Chr01;Chr01;Chr01;Chr01;Chr01	27111186;27111852;27112330;27112552;27113105;27113587;27115049;27115478;27115835	27111763;27112219;27112449;27112797;27113205;27114103;27115160;27115737;27116052	-;-;-;-;-;-;-;-;-	2520	6.32896	6.34936	1.03445	0.216758	1.61025	0.921114	0.0363671	0.778269	2.30825	-	A0A067H1Y2	Uncharacterized protein	-	-	-	-	-	-	PF00082;PF02225;PF05922	Subtilase family;PA domain;Peptidase inhibitor I9	IPR034197;IPR003137;IPR015500;IPR036852;IPR023828;IPR000209;IPR037045;IPR022398;IPR010259	Cucumisin-like catalytic domain;PA domain;Peptidase S8, subtilisin-related;Peptidase S8/S53 domain superfamily;Peptidase S8, subtilisin, Ser-active site;Peptidase S8/S53 domain;Peptidase S8 propeptide/proteinase inhibitor I9 superfamily;Peptidase S8, subtilisin, His-active site;Peptidase S8 propeptide/proteinase inhibitor I9	-	-	GO:0016787;GO:0006508;GO:0004252	molecular_function;biological_process;molecular_function	hydrolase activity;proteolysis;serine-type endopeptidase activity	-	-	-
BPChr01G16938	Chr01	27983409	27986117	-	2709	9.3855	11.9815	12.4044	1.08883	1.36035	1.58095	2.12e-06	0.0166418	3.06596	-	V7B318	Uncharacterized protein	XP_007139264.1	hypothetical protein PHAVU_008G014700g	18621533	PHAVU_008G014700g	hypothetical protein	-	PF00931	NB-ARC domain	IPR038005;IPR027417;IPR002182	Virus X resistance protein-like, coiled-coil domain;P-loop containing nucleoside triphosphate hydrolase;NB-ARC	-	-	GO:0043531	molecular_function	ADP binding	-	-	-
BPChr01G16949	Chr01	27992502	27994448	+	1947	2.86814	4.3941	3.26354	0.392769	0.382803	0.705243	6.5e-05	0.126706	2.81817	-	A0A0S3RR42	Uncharacterized protein	-	-	-	-	-	-	PF00931	NB-ARC domain	IPR038005;IPR032675;IPR027417;IPR002182	Virus X resistance protein-like, coiled-coil domain;Leucine-rich repeat domain superfamily;P-loop containing nucleoside triphosphate hydrolase;NB-ARC	-	-	GO:0043531	molecular_function	ADP binding	-	-	-
BPChr01G16964	Chr01;Chr01;Chr01	29013069;29013592;29014371	29013496;29013738;29014614	+;+;+	819	7.64486	5.30276	6.06745	26.5445	10.5665	12.2948	0.00921362	0.745922	-1.37053	-	U7DU78	Uncharacterized protein	XP_006387586.1	hypothetical protein POPTR_0810s00200g, partial	-	-	-	-	PF03106	WRKY DNA -binding domain	IPR036576;IPR003657	WRKY domain superfamily;WRKY domain	ENOG410IW0M;ENOG410YIC2	-;-	GO:0006351;GO:0003700;GO:0005634;GO:0003677;GO:0006355;GO:0043565	biological_process;molecular_function;cellular_component;molecular_function;biological_process;molecular_function	transcription, DNA-templated;DNA binding transcription factor activity;nucleus;DNA binding;regulation of transcription, DNA-templated;sequence-specific DNA binding	-	-	-
BPChr01G18057	Chr01;Chr01;Chr01	24031811;24034219;24034746	24034156;24034612;24035050	+;+;+	3045	0.250079	0.17158	0.240777	1.33941	0.312759	0.558305	0.0192265	0.772769	-1.7292	-	A5AGK9	Uncharacterized protein	-	-	109124293	LOC109124293	MDIS1-interacting receptor like kinase 2-like	-	PF13855;PF00069	Leucine rich repeat;Protein kinase domain	IPR032675;IPR017441;IPR008266;IPR003591;IPR000719;IPR001611;IPR011009	Leucine-rich repeat domain superfamily;Protein kinase, ATP binding site;Tyrosine-protein kinase, active site;Leucine-rich repeat, typical subtype;Protein kinase domain;Leucine-rich repeat;Protein kinase-like domain superfamily	KOG0619;COG4886	FOG: Leucine rich repeat;Leucine-rich repeat (LRR) protein	GO:0004672;GO:0006468;GO:0005524;GO:0016020;GO:0016021	molecular_function;biological_process;molecular_function;cellular_component;cellular_component	protein kinase activity;protein phosphorylation;ATP binding;membrane;integral component of membrane	-	-	-
BPChr01G18265	Chr01;Chr01;Chr01	23016108;23016601;23016894	23016492;23016794;23017166	-;-;-	852	1.58892	1.99296	0.860525	0.598373	0.437393	0.882559	0.0317688	0.778269	1.19959	-	A0A1S3UUD6	Xyloglucan endotransglucosylase/hydrolase	XP_014509519.1	probable xyloglucan endotransglucosylase/hydrolase protein 23	106768744	LOC106768744	probable xyloglucan endotransglucosylase/hydrolase protein 23	-	-	-	IPR000757;IPR013320;IPR010713;IPR016455;IPR008263	Glycoside hydrolase family 16;Concanavalin A-like lectin/glucanase domain superfamily;Xyloglucan endo-transglycosylase, C-terminal;Xyloglucan endotransglucosylase/hydrolase;Glycoside hydrolase, family 16, active site	-	-	GO:0048046;GO:0006073;GO:0004553;GO:0016762;GO:0010411;GO:0005618;GO:0008152;GO:0016798;GO:0042546;GO:0071555;GO:0005576;GO:0016740;GO:0005975;GO:0016787	cellular_component;biological_process;molecular_function;molecular_function;biological_process;cellular_component;biological_process;molecular_function;biological_process;biological_process;cellular_component;molecular_function;biological_process;molecular_function	apoplast;cellular glucan metabolic process;hydrolase activity, hydrolyzing O-glycosyl compounds;xyloglucan:xyloglucosyl transferase activity;xyloglucan metabolic process;cell wall;metabolic process;hydrolase activity, acting on glycosyl bonds;cell wall biogenesis;cell wall organization;extracellular region;transferase activity;carbohydrate metabolic process;hydrolase activity	K14504	ko04075	Plant hormone signal transduction
BPChr01G19699	Chr01	4028871	4030766	+	1896	0.669383	0.912792	0.90228	1.4981	2.18389	1.89675	0.00303737	0.623673	-1.16275	-	B9II94	DC1 domain-containing family protein	XP_002323327.2	DC1 domain-containing family protein	7484024	LOC7484024	uncharacterized LOC7484024	-	PF03107	C1 domain	IPR004146;IPR002219	DC1;Protein kinase C-like, phorbol ester/diacylglycerol-binding domain	ENOG410J8VY;ENOG41119PW	-;-	GO:0046872;GO:0005622;GO:0035556	molecular_function;cellular_component;biological_process	metal ion binding;intracellular;intracellular signal transduction	-	-	-
BPChr01G22781	Chr01;Chr01;Chr01;Chr01	24282630;24283662;24284173;24284541	24283602;24283920;24284315;24284641	-;-;-;-	1476	1.14648	1.32739	1.10383	3.60205	1.23434	2.56937	0.0313341	0.778269	-1.03964	-	W9R3N5	G-type lectin S-receptor-like serine/threonine-protein kinase	XP_010094218.1	G-type lectin S-receptor-like serine/threonine-protein kinase	21399797	LOC21399797	rust resistance kinase Lr10	-	PF00069	Protein kinase domain	IPR000719;IPR017441;IPR011009;IPR008271	Protein kinase domain;Protein kinase, ATP binding site;Protein kinase-like domain superfamily;Serine/threonine-protein kinase, active site	-	-	GO:0004674;GO:0004672;GO:0006468;GO:0016310;GO:0005524;GO:0000166;GO:0030246;GO:0016301	molecular_function;molecular_function;biological_process;biological_process;molecular_function;molecular_function;molecular_function;molecular_function	protein serine/threonine kinase activity;protein kinase activity;protein phosphorylation;phosphorylation;ATP binding;nucleotide binding;carbohydrate binding;kinase activity	-	-	-
BPChr01G23686	Chr01;Chr01;Chr01;Chr01;Chr01;Chr01	15444694;15444920;15445371;15446405;15446626;15447074	15444827;15445272;15445959;15446530;15446873;15447183	-;-;-;-;-;-	1560	19.3627	10.6334	20.3135	10.0842	7.83008	6.07756	0.0108873	0.745922	1.0725	-	C9E6Q3	Laccase	-	-	-	-	-	-	PF07731;PF07732;PF00394	Multicopper oxidase;Multicopper oxidase;Multicopper oxidase	IPR017761;IPR001117;IPR034288;IPR002355;IPR008972;IPR033138;IPR011707;IPR034285;IPR011706;IPR034289	Laccase;Multicopper oxidase, type 1;Laccase, first cupredoxin domain;Multicopper oxidase, copper-binding site;Cupredoxin;Multicopper oxidases, conserved site;Multicopper oxidase, type 3;Laccase, second cupredoxin domain;Multicopper oxidase, type 2;Laccase, third cupredoxin domain	-	-	GO:0048046;GO:0016491;GO:0055114;GO:0005507;GO:0005576;GO:0046274;GO:0046872;GO:0052716	cellular_component;molecular_function;biological_process;molecular_function;cellular_component;biological_process;molecular_function;molecular_function	apoplast;oxidoreductase activity;oxidation-reduction process;copper ion binding;extracellular region;lignin catabolic process;metal ion binding;hydroquinone:oxygen oxidoreductase activity	-	-	-
BPChr01G24271	Chr01	1087127	1087582	-	456	263.664	386.977	120.497	56.9388	91.8934	80.5856	0.0053579	0.677064	1.74143	-	-	-	-	-	-	-	-	-	-	-	-	-	-	-	-	-	-	-	-	-
BPChr01G25027	Chr01;Chr01;Chr01	4666084;4666995;4669066	4666228;4667492;4669604	+;+;+	1182	64.746	65.1695	22.5023	9.30407	25.6777	7.35732	0.0220864	0.772769	1.8342	-	F6H3T7	Uncharacterized protein	XP_002284962.1	uncharacterized protein LOC100252479	100252479	LOC100252479	uncharacterized LOC100252479	-	PF04862	Protein of unknown function (DUF642)	IPR006946;IPR008979	Domain of unknown function DUF642;Galactose-binding-like domain superfamily	ENOG410YE8S;ENOG410IGTX	-;-	-	-	-	-	-	-
BPChr01G25121	Chr01;Chr01;Chr01;Chr01	4632300;4634757;4635580;4639294	4632900;4634837;4636077;4639832	+;+;+;+	1719	16.8334	16.1655	4.83376	2.94457	6.93722	1.36934	0.0442772	0.778269	1.73954	-	F6H3T7	Uncharacterized protein	XP_002284962.1	uncharacterized protein LOC100252479	100252479	LOC100252479	uncharacterized LOC100252479	-	PF04862	Protein of unknown function (DUF642)	IPR006946;IPR008979	Domain of unknown function DUF642;Galactose-binding-like domain superfamily	ENOG410YE8S;ENOG410IGTX	-;-	-	-	-	-	-	-
BPChr01G25579	Chr01	23246004	23246966	+	963	5.22772	1.93278	4.69491	3.81925	15.2211	41.3162	0.0300807	0.772769	-2.35142	-	A0A2C9U1C7	Uncharacterized protein	-	-	110605828	LOC110605828	protein EXORDIUM	-	-	-	IPR006766	Protein EXORDIUM-like	-	-	-	-	-	-	-	-
BPChr01G25588	Chr01	23250250	23251191	+	942	2.2904	1.31725	3.41591	3.28588	10.4615	17.4918	0.014555	0.772769	-2.15647	-	B9RJM7	Uncharacterized protein	XP_002513946.1	protein EXORDIUM	8281671	LOC8281671	protein EXORDIUM	-	PF04674	Phosphate-induced protein 1 conserved region	IPR006766	Protein EXORDIUM-like	-	-	-	-	-	-	-	-
BPChr01G25603	Chr01;Chr01;Chr01;Chr01;Chr01	23262827;23263347;23266668;23267190;23271650	23263208;23263428;23267041;23267644;23272612	+;+;+;+;+	2256	1.51893	0.607917	1.48049	1.75943	4.01952	7.31826	0.0177775	0.772769	-1.86492	-	A0A0E0K5F1	Uncharacterized protein	-	-	-	-	-	-	PF04674	Phosphate-induced protein 1 conserved region	IPR006766	Protein EXORDIUM-like	-	-	-	-	-	-	-	-
BPChr01G25610	Chr01	23276065	23277006	-	942	0.359278	0.589294	0.518873	1.93287	2.28571	4.89355	0.000903212	0.441432	-2.61335	-	A5AG33	Uncharacterized protein	XP_002285762.1	protein EXORDIUM	100259041	LOC100259041	uncharacterized LOC100259041	-	PF04674	Phosphate-induced protein 1 conserved region	IPR006766	Protein EXORDIUM-like	ENOG410YFUT;ENOG410IIQX	-;-	-	-	-	-	-	-
BPChr01G25613	Chr01;Chr01;Chr01	23254764;23258205;23260455	23255699;23258296;23261328	+;+;+	1902	1.53472	0.978585	2.52698	2.2592	8.33791	12.5822	0.0144126	0.772769	-2.20377	-	A0A199VUS5	Protein EXORDIUM	-	-	-	-	-	-	PF04674	Phosphate-induced protein 1 conserved region	IPR006766	Protein EXORDIUM-like	-	-	-	-	-	-	-	-
BPChr02G10545	Chr02;Chr02;Chr02;Chr02;Chr02	20359373;20359565;20360344;20361253;20361649	20359415;20359643;20360722;20361372;20361822	+;+;+;+;+	795	2.12855	4.39492	0.870988	0.458054	0.468753	0.575727	0.00789481	0.736866	2.28696	-	A0A067JZ46	Bidirectional sugar transporter SWEET	XP_012086673.1	bidirectional sugar transporter SWEET4	105645634	LOC105645634	bidirectional sugar transporter SWEET4	-	PF03083	Sugar efflux transporter for intercellular exchange	IPR004316	SWEET sugar transporter	-	-	GO:0005886;GO:0016021;GO:0008643;GO:0016020	cellular_component;cellular_component;biological_process;cellular_component	plasma membrane;integral component of membrane;carbohydrate transport;membrane	-	-	-
BPChr02G13048	Chr02	16387688	16388317	-	630	1.34302	1.24396	0.711185	6.35822	1.44594	1.86818	0.0481958	0.778269	-1.53585	-	F6HUN8	Uncharacterized protein	XP_002272642.1	late embryogenesis abundant protein At1g64065-like	100241699	LOC100241699	late embryogenesis abundant protein At1g64065-like	-	PF03168	Late embryogenesis abundant protein	IPR004864	Late embryogenesis abundant protein, LEA-14	ENOG4111AY7;ENOG410J0WQ	-;-	GO:0016021;GO:0016020	cellular_component;cellular_component	integral component of membrane;membrane	-	-	-
BPChr02G13062	Chr02;Chr02;Chr02;Chr02	16018190;16020509;16021971;16023053	16018266;16020752;16022972;16024243	+;+;+;+	2514	0.572144	0.831283	0.388845	0.31867	0.131763	0.260088	0.0211333	0.772769	1.32834	-	M5WXM1	Uncharacterized protein	XP_007210361.1	cation/H(+) antiporter 18	18775727	LOC18775727	cation/H(+) antiporter 18	-	PF00999	Sodium/hydrogen exchanger family	IPR006153	Cation/H+ exchanger	-	-	GO:0015299;GO:0006885;GO:1902600;GO:0055085;GO:0005770;GO:0016020;GO:0016021;GO:0006812	molecular_function;biological_process;biological_process;biological_process;cellular_component;cellular_component;cellular_component;biological_process	solute:proton antiporter activity;regulation of pH;proton transmembrane transport;transmembrane transport;late endosome;membrane;integral component of membrane;cation transport	-	-	-
BPChr02G13156	Chr02;Chr02	16574013;16574940	16574610;16575256	-;-	915	0.46235	1.3918	0.712245	22.0482	1.62911	2.21527	0.0245238	0.772769	-3.28838	-	A0A1U6ZIF6	WRKY transcription factor 29	XP_018811192.1	probable WRKY transcription factor 29 isoform X1	108983872	LOC108983872	probable WRKY transcription factor 29	-	-	-	IPR036576;IPR003657	WRKY domain superfamily;WRKY domain	-	-	GO:0006351;GO:0003700;GO:0005634;GO:0003677;GO:0006355;GO:0043565	biological_process;molecular_function;cellular_component;molecular_function;biological_process;molecular_function	transcription, DNA-templated;DNA binding transcription factor activity;nucleus;DNA binding;regulation of transcription, DNA-templated;sequence-specific DNA binding	-	-	-
BPChr02G14167	Chr02;Chr02;Chr02;Chr02;Chr02;Chr02;Chr02;Chr02;Chr02;Chr02	7746926;7747185;7748063;7748248;7748529;7749230;7750317;7750547;7750907;7751276	7747099;7747388;7748141;7748439;7748612;7749596;7750455;7750817;7751016;7751416	-;-;-;-;-;-;-;-;-;-	1761	6.87066	7.86214	6.33755	7.73385	17.3527	20.2545	0.0179214	0.772769	-1.1085	-	A0A061G5E5	Cupredoxin superfamily protein isoform 1	-	-	-	-	-	-	PF07731;PF07732;PF00394	Multicopper oxidase;Multicopper oxidase;Multicopper oxidase	IPR034273;IPR001117;IPR008972;IPR011707;IPR011706	Ascorbate oxidase homologue, first cupredoxin domain;Multicopper oxidase, type 1;Cupredoxin;Multicopper oxidase, type 3;Multicopper oxidase, type 2	-	-	GO:0016491;GO:0005507;GO:0055114	molecular_function;molecular_function;biological_process	oxidoreductase activity;copper ion binding;oxidation-reduction process	-	-	-
BPChr02G14581	Chr02	13508718	13509686	+	969	0.742193	0.572874	0.672553	0.526124	3.76035	3.54259	0.029538	0.772769	-1.98076	-	A0A0C5AMM8	ERF9 protein	-	-	-	-	-	-	PF00847	AP2 domain	IPR001471;IPR016177;IPR036955	AP2/ERF domain;DNA-binding domain superfamily;AP2/ERF domain superfamily	-	-	GO:0006351;GO:0003700;GO:0005634;GO:0003677;GO:0006355	biological_process;molecular_function;cellular_component;molecular_function;biological_process	transcription, DNA-templated;DNA binding transcription factor activity;nucleus;DNA binding;regulation of transcription, DNA-templated	-	-	-
BPChr02G14632	Chr02;Chr02;Chr02	14087736;14087906;14088176	14087798;14088053;14088300	-;-;-	336	30.7215	23.8101	21.3355	4.11839	8.62636	7.00566	0.00054296	0.37827	1.93678	-	V4VIV8	Uncharacterized protein	XP_006439369.1	hypothetical protein CICLE_v10024283mg	18049849	LOC18049849	subtilisin-like protease SBT2.5	-	PF05922	Peptidase inhibitor I9	IPR010259	Peptidase S8 propeptide/proteinase inhibitor I9	-	-	-	-	-	-	-	-
BPChr02G18963	Chr02;Chr02	17882791;17883100	17883009;17883174	+;+	294	297.286	636.861	114.02	59.5774	42.8149	53.8212	0.00286608	0.623673	2.74293	-	A0A2C9WA39	Uncharacterized protein	-	-	110608655	LOC110608655	protein SPIRAL1-like 5	-	-	-	-	-	-	-	-	-	-	-	-	-
BPChr02G19561	Chr02;Chr02;Chr02;Chr02	257006;268981;271750;272445	257928;269397;272290;273251	-;-;-;-	2688	3.6828	5.06572	5.53088	1.0025	2.68033	2.04332	0.0116374	0.750129	1.31554	-	A0A061FU78	Ankyrin repeat-containing protein, putative	-	-	-	-	-	-	PF13637	Ankyrin repeats (many copies)	IPR036770;IPR020683;IPR002110	Ankyrin repeat-containing domain superfamily;Ankyrin repeat-containing domain;Ankyrin repeat	-	-	GO:0016021;GO:0016020	cellular_component;cellular_component	integral component of membrane;membrane	-	-	-
BPChr02G19583	Chr02;Chr02;Chr02;Chr02;Chr02	658837;659603;659896;660548;661437	659487;659790;660072;661337;661553	-;-;-;-;-	1923	2.02395	4.16026	1.24969	1.1362	0.968951	1.32608	0.0416004	0.778269	1.11455	-	D7TFB5	Uncharacterized protein	XP_002270533.2	ABC transporter G family member 14	100247745	LOC100247745	ABC transporter G family member 14	-	PF00005;PF01061	ABC transporter;ABC-2 type transporter	IPR003439;IPR013525;IPR017871;IPR027417;IPR003593	ABC transporter-like;ABC-2 type transporter;ABC transporter, conserved site;P-loop containing nucleoside triphosphate hydrolase;AAA+ ATPase domain	COG1131;KOG0061	ABC-type multidrug transport system, ATPase component;Transporter, ABC superfamily (Breast cancer resistance protein)	GO:0005886;GO:0016887;GO:0042626;GO:0055085;GO:0005524;GO:0000166;GO:0016020;GO:0016021	cellular_component;molecular_function;molecular_function;biological_process;molecular_function;molecular_function;cellular_component;cellular_component	plasma membrane;ATPase activity;ATPase activity, coupled to transmembrane movement of substances;transmembrane transport;ATP binding;nucleotide binding;membrane;integral component of membrane	-	-	-
BPChr02G19950	Chr02	21802694	21803167	-	474	2.76678	1.24002	2.66387	8.7581	16.947	2.48302	0.0252142	0.772769	-2.08845	-	A0A061G3B3	Uncharacterized protein	XP_007039397.1	uncharacterized protein LOC18605980	18605980	LOC18605980	uncharacterized LOC18605980	-	PF04398	Protein of unknown function, DUF538	IPR036758;IPR007493	At5g01610-like superfamily;Protein of unknown function DUF538	-	-	-	-	-	-	-	-
BPChr02G20687	Chr02;Chr02;Chr02;Chr02;Chr02;Chr02;Chr02	3340018;3346122;3346405;3346685;3346961;3347774;3348884	3342251;3346277;3346560;3346840;3347116;3347977;3349316	-;-;-;-;-;-;-	3495	0.726266	0.476494	0.885721	0.427189	0.213252	0.280627	0.0162832	0.772769	1.18004	-	A0A140G4P0	LRR-RLK	-	-	-	-	-	-	PF00560;PF08263;PF13516;PF13855	Leucine Rich Repeat;Leucine rich repeat N-terminal domain;Leucine Rich repeat;Leucine rich repeat	IPR032675;IPR003591;IPR013210;IPR001611	Leucine-rich repeat domain superfamily;Leucine-rich repeat, typical subtype;Leucine-rich repeat-containing N-terminal, plant-type;Leucine-rich repeat	-	-	GO:0016021;GO:0016020	cellular_component;cellular_component	integral component of membrane;membrane	-	-	-
BPChr02G20801	Chr02;Chr02;Chr02;Chr02;Chr02;Chr02;Chr02;Chr02	3382185;3382311;3383650;3384890;3390273;3390872;3392170;3394327	3382239;3383451;3384336;3384964;3390347;3391027;3392325;3394762	-;-;-;-;-;-;-;-	2781	1.46037	1.58514	1.44999	0.890413	0.208447	0.54077	0.01712	0.772769	1.45658	-	A0A140G4P0	LRR-RLK	-	-	-	-	-	-	PF00560;PF08263;PF13516;PF13855	Leucine Rich Repeat;Leucine rich repeat N-terminal domain;Leucine Rich repeat;Leucine rich repeat	IPR032675;IPR003591;IPR013210;IPR001611	Leucine-rich repeat domain superfamily;Leucine-rich repeat, typical subtype;Leucine-rich repeat-containing N-terminal, plant-type;Leucine-rich repeat	-	-	GO:0016021;GO:0016020	cellular_component;cellular_component	integral component of membrane;membrane	-	-	-
BPChr02G23383	Chr02;Chr02;Chr02	8699995;8706280;8706984	8700196;8706339;8707429	+;+;+	708	5.73627	3.82806	5.40785	0.360038	0.292419	0.55412	2.33e-05	0.0693434	3.5977	-	-	-	-	-	-	-	-	-	-	-	-	-	-	-	-	-	-	-	-	-
BPChr02G23440	Chr02;Chr02	9656289;9657975	9656938;9658281	-;-	957	3.62488	2.32023	3.6603	30.1748	6.36025	5.80755	0.0199271	0.772769	-2.12833	-	A0A1Q3AX21	AP2 domain-containing protein	-	-	-	-	-	-	-	-	IPR001471;IPR016177;IPR036955	AP2/ERF domain;DNA-binding domain superfamily;AP2/ERF domain superfamily	-	-	GO:0006351;GO:0003700;GO:0005634;GO:0003677;GO:0006355	biological_process;molecular_function;cellular_component;molecular_function;biological_process	transcription, DNA-templated;DNA binding transcription factor activity;nucleus;DNA binding;regulation of transcription, DNA-templated	-	-	-
BPChr02G23459	Chr02	10650405	10651013	+	609	0.972529	1.17961	0.535061	2.69078	1.97174	3.54309	0.00573389	0.679493	-1.59471	-	F1CE68	CBF transcription factor 1	-	-	-	-	-	-	PF00847	AP2 domain	IPR001471;IPR016177;IPR036955	AP2/ERF domain;DNA-binding domain superfamily;AP2/ERF domain superfamily	-	-	GO:0006351;GO:0003700;GO:0005634;GO:0003677;GO:0006355	biological_process;molecular_function;cellular_component;molecular_function;biological_process	transcription, DNA-templated;DNA binding transcription factor activity;nucleus;DNA binding;regulation of transcription, DNA-templated	-	-	-
BPChr02G23572	Chr02;Chr02	19500484;19500735	19500587;19500933	+;+	303	3.76975	4.31074	0.53771	0.240365	0.819931	0.431592	0.0229581	0.772769	2.52265	-	B9RBV5	Uncharacterized protein	XP_002509639.1	protein LITTLE ZIPPER 2 isoform X2	8272455	LOC8272455	protein LITTLE ZIPPER 2	-	-	-	-	-	-	-	-	-	-	-	-	-
BPChr03G00735	Chr03;Chr03;Chr03;Chr03;Chr03;Chr03	553393;554368;555326;555949;556654;556938	553776;554425;555630;556552;556826;557339	+;+;+;+;+;+	1926	0.812713	0.712077	1.33234	5.53981	2.23587	3.12333	0.00278288	0.623673	-1.9221	-	A0A0R6MT65	Endoglucanase	-	-	110640124	LOC110640124	endoglucanase 7	-	PF00759	lycosyl hydrolase family 9	IPR018221;IPR033126;IPR012341;IPR008928;IPR001701	Glycoside hydrolase family 9, His active site;Glycosyl hydrolases family 9, Asp/Glu active sites;Six-hairpin glycosidase-like superfamily;Six-hairpin glycosidase superfamily;Glycoside hydrolase family 9	-	-	GO:0003824;GO:0004553;GO:0016020;GO:0016798;GO:0008152;GO:0000272;GO:0016021;GO:0030245;GO:0008810;GO:0005975;GO:0016787	molecular_function;molecular_function;cellular_component;molecular_function;biological_process;biological_process;cellular_component;biological_process;molecular_function;biological_process;molecular_function	catalytic activity;hydrolase activity, hydrolyzing O-glycosyl compounds;membrane;hydrolase activity, acting on glycosyl bonds;metabolic process;polysaccharide catabolic process;integral component of membrane;cellulose catabolic process;cellulase activity;carbohydrate metabolic process;hydrolase activity	-	-	-
BPChr03G00978	Chr03	1800032	1800724	+	693	11.1715	3.76956	8.34614	3.25793	1.61324	0.990699	0.0106217	0.745922	1.99235	-	A0A0C5ACY7	ERF8 protein	-	-	-	-	-	-	PF00847	AP2 domain	IPR001471;IPR016177;IPR036955	AP2/ERF domain;DNA-binding domain superfamily;AP2/ERF domain superfamily	-	-	GO:0006351;GO:0003700;GO:0005634;GO:0003677;GO:0006355	biological_process;molecular_function;cellular_component;molecular_function;biological_process	transcription, DNA-templated;DNA binding transcription factor activity;nucleus;DNA binding;regulation of transcription, DNA-templated	-	-	-
BPChr03G02478	Chr03;Chr03;Chr03	24027865;24029419;24030544	24028398;24029853;24030927	-;-;-	1353	32.6746	12.9843	14.4502	50.4646	54.1682	45.8138	0.00900266	0.741123	-1.32641	-	A0A1R3K3D3	Transaminase, Acetylornithine/Succinylornithine family	-	-	-	-	-	-	-	-	IPR005814;IPR015421;IPR015424;IPR004636;IPR015422	Aminotransferase class-III;Pyridoxal phosphate-dependent transferase, major domain;Pyridoxal phosphate-dependent transferase;Acetylornithine/Succinylornithine transaminase family;Pyridoxal phosphate-dependent transferase domain 1	-	-	GO:0030170;GO:0008483;GO:0006525;GO:0003824	molecular_function;molecular_function;biological_process;molecular_function	pyridoxal phosphate binding;transaminase activity;arginine metabolic process;catalytic activity	-	-	-
BPChr03G02523	Chr03;Chr03	25700499;25700810	25700682;25701381	+;+	756	200.333	185.427	467.442	1922.35	495.454	453.681	0.0394557	0.778269	-1.73265	-	A0A061GPN7	Cupredoxin superfamily protein, putative isoform 1	-	-	-	-	-	-	PF02298	Plastocyanin-like domain	IPR003245;IPR028871;IPR008972	Phytocyanin domain;Blue (type 1) copper protein, binding site;Cupredoxin	-	-	GO:0009055;GO:0022900	molecular_function;biological_process	electron transfer activity;electron transport chain	-	-	-
BPChr03G02533	Chr03;Chr03;Chr03	24015080;24016584;24018342	24015613;24017018;24018725	-;-;-	1353	2.09493	0.941241	0.873033	3.17591	3.67242	4.54272	0.00515312	0.677064	-1.54864	-	A0A1R3K3D3	Transaminase, Acetylornithine/Succinylornithine family	-	-	-	-	-	-	-	-	IPR005814;IPR015421;IPR015424;IPR004636;IPR015422	Aminotransferase class-III;Pyridoxal phosphate-dependent transferase, major domain;Pyridoxal phosphate-dependent transferase;Acetylornithine/Succinylornithine transaminase family;Pyridoxal phosphate-dependent transferase domain 1	-	-	GO:0030170;GO:0008483;GO:0006525;GO:0003824	molecular_function;molecular_function;biological_process;molecular_function	pyridoxal phosphate binding;transaminase activity;arginine metabolic process;catalytic activity	-	-	-
BPChr03G02623	Chr03;Chr03;Chr03	14933303;14934593;14934908	14933690;14934786;14935177	-;-;-	852	1.58892	1.6097	4.58946	6.41114	4.66552	14.3512	0.0269031	0.772769	-1.69986	-	A0A061GTH8	Xyloglucan endotransglucosylase/hydrolase	XP_007015526.1	probable xyloglucan endotransglucosylase/hydrolase protein 23	18590123	LOC18590123	probable xyloglucan endotransglucosylase/hydrolase protein 23	-	PF00722;PF06955	lycosyl hydrolases family 16;Xyloglucan endo-transglycosylase (XET) C-terminus	IPR000757;IPR013320;IPR010713;IPR008264;IPR016455;IPR008263	Glycoside hydrolase family 16;Concanavalin A-like lectin/glucanase domain superfamily;Xyloglucan endo-transglycosylase, C-terminal;Beta-glucanase;Xyloglucan endotransglucosylase/hydrolase;Glycoside hydrolase, family 16, active site	-	-	GO:0048046;GO:0006073;GO:0004553;GO:0016762;GO:0010411;GO:0005618;GO:0008152;GO:0016798;GO:0042546;GO:0071555;GO:0005576;GO:0016740;GO:0005975;GO:0016787	cellular_component;biological_process;molecular_function;molecular_function;biological_process;cellular_component;biological_process;molecular_function;biological_process;biological_process;cellular_component;molecular_function;biological_process;molecular_function	apoplast;cellular glucan metabolic process;hydrolase activity, hydrolyzing O-glycosyl compounds;xyloglucan:xyloglucosyl transferase activity;xyloglucan metabolic process;cell wall;metabolic process;hydrolase activity, acting on glycosyl bonds;cell wall biogenesis;cell wall organization;extracellular region;transferase activity;carbohydrate metabolic process;hydrolase activity	-	-	-
BPChr03G03319	Chr03;Chr03	29971511;29971945	29971829;29972144	+;+	519	7.25462	12.3317	11.4582	8.63021	46.0338	54.3625	0.0289645	0.772769	-1.81396	-	M5VR16	Uncharacterized protein	XP_007202573.1	auxin-binding protein ABP19a	18770577	LOC18770577	auxin-binding protein ABP19a	-	PF00190	Cupin	IPR014710;IPR001929;IPR006045;IPR011051;IPR019780	RmlC-like jelly roll fold;Germin;Cupin 1;RmlC-like cupin domain superfamily;Germin, manganese binding site	-	-	GO:0030145;GO:0046872;GO:0005576;GO:0045735	molecular_function;molecular_function;cellular_component;molecular_function	manganese ion binding;metal ion binding;extracellular region;nutrient reservoir activity	-	-	-
BPChr03G03322	Chr03;Chr03;Chr03;Chr03;Chr03	29698641;29699212;29699673;29699820;29700528	29699021;29699379;29699744;29699932;29700735	-;-;-;-;-	942	1.66166	2.63449	0.864788	0.773148	0.43956	0.728826	0.0223574	0.772769	1.40438	-	A0A061GLP6	Nuclear transcription factor Y subunit A-3, putative isoform 1	XP_007012705.1;XP_007012703.1	-;nuclear transcription factor Y subunit A-3	18588323	LOC18588323	nuclear transcription factor Y subunit A-3	-	PF02045	CCAAT-binding transcription factor (CBF-B/NF-YA) subunit B	IPR018362;IPR001289	CCAAT-binding factor, conserved site;Nuclear transcription factor Y subunit A	-	-	GO:0006355;GO:0003677;GO:0016602;GO:0003700	biological_process;molecular_function;cellular_component;molecular_function	regulation of transcription, DNA-templated;DNA binding;CCAAT-binding factor complex;DNA binding transcription factor activity	K08064;K08064	ko04612;ko05152	Antigen processing and presentation;Tuberculosis
BPChr03G03339	Chr03;Chr03;Chr03;Chr03;Chr03;Chr03;Chr03	29979462;29980090;29980244;29980531;29981389;29981638;29982005	29979541;29980138;29980352;29980624;29981522;29981801;29982127	+;+;+;+;+;+;+	753	10.8431	8.93319	9.95298	9.18845	30.6837	26.2673	0.0342689	0.778269	-1.15961	-	A0A1R3HA28	Mob1/phocein	-	-	-	-	-	-	-	-	IPR036703;IPR005301	MOB kinase activator superfamily;MOB kinase activator family	-	-	-	-	-	-	-	-
BPChr03G04564	Chr03;Chr03;Chr03;Chr03;Chr03;Chr03;Chr03;Chr03;Chr03	6457243;6457761;6458277;6458774;6459136;6460578;6470864;6471042;6471273	6457659;6458167;6458308;6459051;6460484;6460855;6470949;6471121;6471486	-;-;-;-;-;-;-;-;-	3141	0.404059	1.06039	0.233418	0.0231871	0.0922782	0.145719	0.0128777	0.764825	2.67216	-	W9RW17	Glutamate receptor 3.6	XP_010103244.1	Glutamate receptor 3.6	21390474	LOC21390474	glutamate receptor 3.6	-	PF01094;PF00497;PF00060	Receptor family ligand binding region;Bacterial extracellular solute-binding proteins, family 3;Ligand-gated ion channel	IPR001828;IPR028082;IPR001638;IPR017103;IPR001320	Receptor, ligand binding region;Periplasmic binding protein-like I;Solute-binding protein family 3/N-terminal domain of MltF;Ionotropic glutamate receptor, plant;Ionotropic glutamate receptor	-	-	GO:0004970;GO:0006811;GO:0016020;GO:0016021;GO:0035235	molecular_function;biological_process;cellular_component;cellular_component;biological_process	ionotropic glutamate receptor activity;ion transport;membrane;integral component of membrane;ionotropic glutamate receptor signaling pathway	-	-	-
BPChr03G04568	Chr03;Chr03;Chr03;Chr03	7396460;7396742;7396907;7404703	7396647;7396830;7397804;7405216	-;-;-;-	1689	3.08083	1.77866	2.04984	0.86241	1.22577	1.3356	0.0129876	0.764825	1.00768	-	A0A061DJD7	Glycosyltransferase	XP_007047909.1	7-deoxyloganetin glucosyltransferase	18611542	LOC18611542	7-deoxyloganetin glucosyltransferase	-	PF00201	UDP-glucoronosyl and UDP-glucosyl transferase	IPR035595;IPR002213	UDP-glycosyltransferase family, conserved site;UDP-glucuronosyl/UDP-glucosyltransferase	-	-	GO:0016758;GO:0016757;GO:0016740;GO:0008152	molecular_function;molecular_function;molecular_function;biological_process	transferase activity, transferring hexosyl groups;transferase activity, transferring glycosyl groups;transferase activity;metabolic process	-	-	-
BPChr03G07527	Chr03	26060086	26062395	+	2310	60.8936	45.5457	61.203	77.0711	120.258	153.488	0.00651128	0.681351	-1.06477	-	A0A061GLU8	Leucine-rich repeat family protein	-	-	-	-	-	-	PF13855	Leucine rich repeat	IPR032675;IPR001611	Leucine-rich repeat domain superfamily;Leucine-rich repeat	-	-	-	-	-	-	-	-
BPChr03G09686	Chr03;Chr03	18722895;18723961	18723832;18724477	-;-	1455	1.10487	0.71816	0.475901	0.250277	0.398413	0.269634	0.0218488	0.772769	1.31675	-	F6H0R8	Uncharacterized protein	XP_002285771.1	7-deoxyloganetin glucosyltransferase	100243675	LOC100243675	7-deoxyloganetin glucosyltransferase	-	PF00201	UDP-glucoronosyl and UDP-glucosyl transferase	IPR002213	UDP-glucuronosyl/UDP-glucosyltransferase	KOG1192;COG1819	UDP-glucuronosyl and UDP-glucosyl transferase;Glycosyl transferases, related to UDP-glucuronosyltransferase	GO:0080044;GO:0008152;GO:0016740;GO:0016758;GO:0080043;GO:0043231	molecular_function;biological_process;molecular_function;molecular_function;molecular_function;cellular_component	quercetin 7-O-glucosyltransferase activity;metabolic process;transferase activity;transferase activity, transferring hexosyl groups;quercetin 3-O-glucosyltransferase activity;intracellular membrane-bounded organelle	-	-	-
BPChr03G10825	Chr03;Chr03	3651340;3655510	3651596;3655855	+;+	603	7.50686	4.81955	4.66082	15.1579	13.3215	6.66874	0.0241789	0.772769	-1.04949	-	M5Y5A4	CASP-like protein	XP_007225861.1	CASP-like protein 1E1	18792644	LOC18792644	CASP-like protein 1E1	-	PF04535	omain of unknown function (DUF588)	IPR006702;IPR006459	Domain of unknown function DUF588;Casparian strip membrane protein	-	-	GO:0005886;GO:0016021;GO:0016020	cellular_component;cellular_component;cellular_component	plasma membrane;integral component of membrane;membrane	-	-	-
BPChr03G10890	Chr03;Chr03;Chr03;Chr03;Chr03	3178506;3178756;3178999;3179728;3181902	3178670;3178904;3179336;3179945;3182060	+;+;+;+;+	1029	5.18021	5.36297	6.13545	1.52173	1.97174	2.89122	0.00161395	0.551707	1.38267	-	A0A251N1G7	Uncharacterized protein	-	-	18768374	LOC18768374	protein NRT1/ PTR FAMILY 5.2	-	-	-	IPR000109;IPR036259;IPR020846	Proton-dependent oligopeptide transporter family;MFS transporter superfamily;Major facilitator superfamily domain	-	-	GO:0055085;GO:0022857;GO:0016021;GO:0016020	biological_process;molecular_function;cellular_component;cellular_component	transmembrane transport;transmembrane transporter activity;integral component of membrane;membrane	-	-	-
BPChr03G10912	Chr03;Chr03;Chr03;Chr03	3145897;3146212;3147812;3149149	3146032;3146429;3148383;3150049	+;+;+;+	1827	14.3564	21.8228	14.1791	4.18566	9.13346	9.73455	0.0174325	0.772769	1.12286	-	A0A1R3JTP2	Proton-dependent oligopeptide transporter family	-	-	-	-	-	-	-	-	IPR000109;IPR036259	Proton-dependent oligopeptide transporter family;MFS transporter superfamily	-	-	GO:0055085;GO:0022857;GO:0016021;GO:0016020	biological_process;molecular_function;cellular_component;cellular_component	transmembrane transport;transmembrane transporter activity;integral component of membrane;membrane	-	-	-
BPChr03G11615	Chr03;Chr03;Chr03;Chr03;Chr03;Chr03;Chr03;Chr03	17924927;17925140;17925294;17925813;17926038;17926385;17927113;17927438	17925042;17925212;17925500;17925951;17926262;17926608;17927230;17927649	-;-;-;-;-;-;-;-	1314	0.708303	1.64015	0.805951	0.277133	0.441165	0.42297	0.0149391	0.772769	1.46618	-	A0A061DK09	Eukaryotic aspartyl protease family protein isoform 1	-	-	-	-	-	-	PF14541;PF14543	Xylanase inhibitor C-terminal;Xylanase inhibitor N-terminal	IPR032861;IPR033121;IPR021109;IPR001969;IPR032799;IPR001461	Xylanase inhibitor, N-terminal;Peptidase family A1 domain;Aspartic peptidase domain superfamily;Aspartic peptidase, active site;Xylanase inhibitor, C-terminal;Aspartic peptidase A1 family	-	-	GO:0004190;GO:0008233;GO:0006508;GO:0016787	molecular_function;molecular_function;biological_process;molecular_function	aspartic-type endopeptidase activity;peptidase activity;proteolysis;hydrolase activity	-	-	-
BPChr03G15136	Chr03;Chr03;Chr03;Chr03;Chr03	8114778;8114901;8116575;8117188;8119037	8114810;8114943;8116846;8117415;8119207	+;+;+;+;+	747	1.75563	2.22938	1.19959	0.438738	0.720596	1.18168	0.0432951	0.778269	1.13554	-	A0A061DI74	BZIP transcription factor family protein isoform 1	XP_017983090.1;XP_007048077.1	-;transcription factor TGA1	18611650	LOC18611650	transcription factor TGA1	-	PF14144;PF00170	Seed dormancy control;bZIP transcription factor	IPR025422;IPR004827	Transcription factor TGA like domain;Basic-leucine zipper domain	-	-	GO:0006355;GO:0043565;GO:0006351;GO:0003700	biological_process;molecular_function;biological_process;molecular_function	regulation of transcription, DNA-templated;sequence-specific DNA binding;transcription, DNA-templated;DNA binding transcription factor activity	K14431	ko04075	Plant hormone signal transduction
BPChr03G15681	Chr03;Chr03	29511824;29514289	29511875;29515703	+;+	1467	4.46986	6.29927	7.24671	8.24122	10.0764	17.8508	0.0220702	0.772769	-1.00138	-	A0A061FLA8	Uncharacterized protein	-	-	-	-	-	-	PF13359	superfamily endonuclease	IPR027806	Harbinger transposase-derived nuclease domain	-	-	-	-	-	-	-	-
BPChr03G18501	Chr03;Chr03;Chr03;Chr03;Chr03;Chr03;Chr03;Chr03;Chr03;Chr03;Chr03;Chr03;Chr03;Chr03	4567710;4568027;4568477;4568848;4569175;4569424;4569688;4572892;4574465;4575336;4575770;4576093;4576344;4576616	4567909;4568089;4568593;4569085;4569333;4569575;4569847;4572972;4574673;4575452;4576007;4576251;4576495;4576802	+;+;+;+;+;+;+;+;+;+;+;+;+;+	2232	5.23127	8.66087	3.55853	3.19776	1.91079	2.49006	0.0125531	0.760776	1.20097	-	B9GU55	WAT1-related protein	XP_002302243.2	nodulin MtN21 family protein	7483957	LOC7483957	WAT1-related protein At1g21890	-	PF00892	amA-like transporter family	IPR000620;IPR030184	EamA domain;WAT1-related protein	ENOG410YBPN;ENOG410ITDV	-;-	GO:0005886;GO:0022857;GO:0016020;GO:0032973;GO:0043090;GO:0015171;GO:0016021;GO:0080144	cellular_component;molecular_function;cellular_component;biological_process;biological_process;molecular_function;cellular_component;biological_process	plasma membrane;transmembrane transporter activity;membrane;amino acid export across plasma membrane;amino acid import;amino acid transmembrane transporter activity;integral component of membrane;amino acid homeostasis	-	-	-
BPChr03G18532	Chr03;Chr03;Chr03;Chr03;Chr03;Chr03;Chr03	5289998;5290175;5290703;5290850;5292142;5292765;5293261	5290037;5290317;5290740;5291252;5292378;5292923;5293371	+;+;+;+;+;+;+	1131	5.83517	5.88982	3.38529	1.73866	2.70918	2.57266	0.00809088	0.736866	1.10165	-	B9IN75	Alpha-hydroxynitrile lyase family protein	XP_002324694.2	alpha-hydroxynitrile lyase family protein	7484069	LOC7484069	alcohol dehydrogenase-like 1	-	PF08240;PF00107	Alcohol dehydrogenase GroES-like domain;Zinc-binding dehydrogenase	IPR011032;IPR036291;IPR013149;IPR002328;IPR020843;IPR013154	GroES-like superfamily;NAD(P)-binding domain superfamily;Alcohol dehydrogenase, C-terminal;Alcohol dehydrogenase, zinc-type, conserved site;Polyketide synthase, enoylreductase domain;Alcohol dehydrogenase, N-terminal	COG1062;KOG0022	Zn-dependent alcohol dehydrogenases, class III;Alcohol dehydrogenase, class III	GO:0016491;GO:0016829;GO:0055114;GO:0008270;GO:0046872	molecular_function;molecular_function;biological_process;molecular_function;molecular_function	oxidoreductase activity;lyase activity;oxidation-reduction process;zinc ion binding;metal ion binding	K00121;K00121;K00121;K00121;K00121;K00121;K00121;K00121;K00121;K00121;K00121;K00121	ko00350;ko00010;ko00626;ko00980;ko05204;ko00625;ko00071;ko00982;ko01200;ko01220;ko00680;ko00830	Tyrosine metabolism;Glycolysis / Gluconeogenesis;Naphthalene degradation;Metabolism of xenobiotics by cytochrome P450;Chemical carcinogenesis;Chloroalkane and chloroalkene degradation;Fatty acid degradation;Drug metabolism - cytochrome P450;Carbon metabolism;Degradation of aromatic compounds;Methane metabolism;Retinol metabolism
BPChr03G18564	Chr03;Chr03;Chr03;Chr03	4939403;4939759;4941662;4942964	4939491;4941520;4942469;4943844	-;-;-;-	3540	2.1989	1.65114	2.30121	5.27713	2.92419	5.43961	0.00421627	0.654867	-1.14274	-	A0A1R3KP41	Cellulose synthase	-	-	-	-	-	-	-	-	IPR005150;IPR029044;IPR013083	Cellulose synthase;Nucleotide-diphospho-sugar transferases;Zinc finger, RING/FYVE/PHD-type	-	-	GO:0030244;GO:0016760;GO:0016020;GO:0071555;GO:0016021;GO:0016740;GO:0016757	biological_process;molecular_function;cellular_component;biological_process;cellular_component;molecular_function;molecular_function	cellulose biosynthetic process;cellulose synthase (UDP-forming) activity;membrane;cell wall organization;integral component of membrane;transferase activity;transferase activity, transferring glycosyl groups	-	-	-
BPChr03G18575	Chr03;Chr03;Chr03;Chr03;Chr03;Chr03	5309479;5309684;5310289;5310469;5312080;5313156	5309518;5309826;5310326;5310871;5312316;5313266	+;+;+;+;+;+	972	3.65599	3.42664	1.34095	0.861678	0.894585	1.5472	0.022213	0.772769	1.34039	-	B9IN75	Alpha-hydroxynitrile lyase family protein	XP_002324694.2	alpha-hydroxynitrile lyase family protein	7484069	LOC7484069	alcohol dehydrogenase-like 1	-	PF08240;PF00107	Alcohol dehydrogenase GroES-like domain;Zinc-binding dehydrogenase	IPR011032;IPR036291;IPR013149;IPR002328;IPR020843;IPR013154	GroES-like superfamily;NAD(P)-binding domain superfamily;Alcohol dehydrogenase, C-terminal;Alcohol dehydrogenase, zinc-type, conserved site;Polyketide synthase, enoylreductase domain;Alcohol dehydrogenase, N-terminal	COG1062;KOG0022	Zn-dependent alcohol dehydrogenases, class III;Alcohol dehydrogenase, class III	GO:0016491;GO:0016829;GO:0055114;GO:0008270;GO:0046872	molecular_function;molecular_function;biological_process;molecular_function;molecular_function	oxidoreductase activity;lyase activity;oxidation-reduction process;zinc ion binding;metal ion binding	K00121;K00121;K00121;K00121;K00121;K00121;K00121;K00121;K00121;K00121;K00121;K00121	ko00350;ko00010;ko00626;ko00980;ko05204;ko00625;ko00071;ko00982;ko01200;ko01220;ko00680;ko00830	Tyrosine metabolism;Glycolysis / Gluconeogenesis;Naphthalene degradation;Metabolism of xenobiotics by cytochrome P450;Chemical carcinogenesis;Chloroalkane and chloroalkene degradation;Fatty acid degradation;Drug metabolism - cytochrome P450;Carbon metabolism;Degradation of aromatic compounds;Methane metabolism;Retinol metabolism
BPChr03G23085	Chr03	27045333	27046649	-	1317	1.09216	2.42982	2.4742	10.0923	4.27584	7.49682	0.00388163	0.644553	-1.85175	-	F6HFB5	RING-type E3 ubiquitin transferase	XP_003631249.1	U-box domain-containing protein 21	100852659	LOC100852659	U-box domain-containing protein 21	-	PF04564	U-box domain	IPR013083;IPR016024;IPR011989;IPR003613	Zinc finger, RING/FYVE/PHD-type;Armadillo-type fold;Armadillo-like helical;U box domain	ENOG410Y3P9;ENOG410IIC2	-;-	GO:0016567;GO:0004842;GO:0016740	biological_process;molecular_function;molecular_function	protein ubiquitination;ubiquitin-protein transferase activity;transferase activity	-	-	-
BPChr03G23173	Chr03;Chr03;Chr03;Chr03;Chr03;Chr03;Chr03;Chr03;Chr03	27170215;27170581;27170772;27171481;27171752;27172059;27172509;27173428;27173995	27170488;27170642;27170909;27171618;27171925;27172148;27172887;27173575;27174097	-;-;-;-;-;-;-;-;-	1506	3.14619	3.3391	2.16369	11.5097	3.62926	5.21005	0.0283959	0.772769	-1.22492	-	M5W1P1	Uncharacterized protein	XP_007201949.1	aldehyde dehydrogenase family 2 member C4	18769769	LOC18769769	aldehyde dehydrogenase family 2 member C4	-	PF00171	Aldehyde dehydrogenase family	IPR016161;IPR016163;IPR029510;IPR015590;IPR016160;IPR016162	Aldehyde/histidinol dehydrogenase;Aldehyde dehydrogenase, C-terminal;Aldehyde dehydrogenase, glutamic acid active site;Aldehyde dehydrogenase domain;Aldehyde dehydrogenase, cysteine active site;Aldehyde dehydrogenase, N-terminal	-	-	GO:0050269;GO:0009699;GO:0016491;GO:0055114;GO:0008152;GO:0016620	molecular_function;biological_process;molecular_function;biological_process;biological_process;molecular_function	coniferyl-aldehyde dehydrogenase activity;phenylpropanoid biosynthetic process;oxidoreductase activity;oxidation-reduction process;metabolic process;oxidoreductase activity, acting on the aldehyde or oxo group of donors, NAD or NADP as acceptor	K12355	ko00940	Phenylpropanoid biosynthesis
BPChr03G28837	Chr03;Chr03;Chr03;Chr03;Chr03;Chr03;Chr03;Chr03;Chr03;Chr03;Chr03;Chr03	20353015;20353210;20353632;20353786;20354116;20354348;20354615;20354900;20355141;20355357;20355692;20356205	20353119;20353455;20353692;20354001;20354214;20354463;20354805;20355015;20355280;20355576;20355884;20356526	-;-;-;-;-;-;-;-;-;-;-;-	2025	3.02925	1.64479	2.37349	7.58876	6.66594	5.76367	0.00063367	0.381731	-1.50611	-	A0A076GH23	Terpene synthase	-	-	7494350	LOC7494350	(E,E)-geranyllinalool synthase	-	PF03936;PF01397	Terpene synthase family, metal binding domain;Terpene synthase, N-terminal domain	IPR005630;IPR008949;IPR036965;IPR008930;IPR001906	Terpene synthase, metal-binding domain;Isoprenoid synthase domain superfamily;Terpene synthase, N-terminal domain superfamily;Terpenoid cyclases/protein prenyltransferase alpha-alpha toroid;Terpene synthase, N-terminal domain	-	-	GO:0010333;GO:0016829;GO:0000287;GO:0008152	molecular_function;molecular_function;molecular_function;biological_process	terpene synthase activity;lyase activity;magnesium ion binding;metabolic process	-	-	-
BPChr03G28901	Chr03;Chr03;Chr03	20467736;20469903;20470361	20467975;20470223;20470579	+;+;+	780	2.27796	2.42811	2.66321	0.560235	0.796279	0.670627	0.000442998	0.344075	1.85699	-	D7T734	Uncharacterized protein	XP_002279285.1	chlorophyllase-2, chloroplastic	100252835	LOC100252835	chlorophyllase-2, chloroplastic	-	PF03403;PF01738;PF07224;PF12740	Platelet-activating factor acetylhydrolase, isoform II;ienelactone hydrolase family;Chlorophyllase;Chlorophyllase enzyme	IPR029058;IPR017395	Alpha/Beta hydrolase fold;Chlorophyllase	ENOG4111H5Z;ENOG410IJ7E	-;-	GO:0047746;GO:0015996	molecular_function;biological_process	chlorophyllase activity;chlorophyll catabolic process	K08099	ko00860	Porphyrin and chlorophyll metabolism
BPChr03G28933	Chr03;Chr03;Chr03;Chr03;Chr03;Chr03;Chr03;Chr03;Chr03;Chr03;Chr03;Chr03	20387348;20387987;20388334;20388566;20389074;20389307;20390598;20390925;20391174;20391432;20391760;20392784	20387893;20388232;20388463;20388781;20389172;20389422;20390830;20391040;20391297;20391638;20391966;20393102	-;-;-;-;-;-;-;-;-;-;-;-	2559	0.214914	0.229687	0.286505	0.853816	0.404519	1.20092	0.00612966	0.681003	-1.74062	-	A0A076GH23	Terpene synthase	-	-	7494350	LOC7494350	(E,E)-geranyllinalool synthase	-	PF03936;PF01397	Terpene synthase family, metal binding domain;Terpene synthase, N-terminal domain	IPR005630;IPR008949;IPR036965;IPR008930;IPR001906	Terpene synthase, metal-binding domain;Isoprenoid synthase domain superfamily;Terpene synthase, N-terminal domain superfamily;Terpenoid cyclases/protein prenyltransferase alpha-alpha toroid;Terpene synthase, N-terminal domain	-	-	GO:0010333;GO:0016829;GO:0000287;GO:0008152	molecular_function;molecular_function;molecular_function;biological_process	terpene synthase activity;lyase activity;magnesium ion binding;metabolic process	-	-	-
BPChr03G28992	Chr03;Chr03;Chr03	20092419;20093977;20097644	20092616;20094053;20097815	-;-;-	447	38.8033	43.4654	59.776	14.0121	25.1033	19.6744	0.00302184	0.623673	1.27213	-	A0A1R3I1W3	Uncharacterized protein	-	-	-	-	-	-	-	-	-	-	-	-	GO:0016021;GO:0016020	cellular_component;cellular_component	integral component of membrane;membrane	-	-	-
BPChr03G29048	Chr03;Chr03	20478991;20480772	20479811;20481750	-;-	1800	0.916609	1.1066	1.78766	0.28323	0.828131	0.326931	0.0301513	0.772769	1.4105	-	C0LU17	Polyphenol oxidase	-	-	109020781	LOC109020781	polyphenol oxidase, chloroplastic-like	-	PF12143;PF12142;PF00264	Protein of unknown function (DUF_B2219);Polyphenol oxidase middle domain;Common central domain of tyrosinase	IPR022740;IPR002227;IPR016213;IPR008922;IPR022739	Polyphenol oxidase, C-terminal;Tyrosinase copper-binding domain;Polyphenol oxidase;Uncharacterised domain, di-copper centre;Polyphenol oxidase, central domain	-	-	GO:0016491;GO:0004097;GO:0055114;GO:0004503;GO:0036263;GO:0008152;GO:0046148;GO:0046872	molecular_function;molecular_function;biological_process;molecular_function;molecular_function;biological_process;biological_process;molecular_function	oxidoreductase activity;catechol oxidase activity;oxidation-reduction process;monophenol monooxygenase activity;L-DOPA monooxygenase activity;metabolic process;pigment biosynthetic process;metal ion binding	-	-	-
BPChr04G00652	Chr04;Chr04;Chr04;Chr04;Chr04;Chr04;Chr04;Chr04	18950632;18955059;18955899;18958359;18959243;18963693;18967227;18969388	18950724;18955236;18956045;18958588;18959280;18963754;18969230;18969740	+;+;+;+;+;+;+;+	3105	4.90493	1.18837	1.56105	0.691949	0.106683	0.136879	0.0120193	0.750129	3.02861	-	F6HBU0	Uncharacterized protein	-	-	-	-	-	-	PF00560;PF13855;PF00069	Leucine Rich Repeat;Leucine rich repeat;Protein kinase domain	IPR032675;IPR017441;IPR003591;IPR000719;IPR001611;IPR011009;IPR008271	Leucine-rich repeat domain superfamily;Protein kinase, ATP binding site;Leucine-rich repeat, typical subtype;Protein kinase domain;Leucine-rich repeat;Protein kinase-like domain superfamily;Serine/threonine-protein kinase, active site	COG0515;COG4886	Serine/threonine protein kinase;Leucine-rich repeat (LRR) protein	GO:0004672;GO:0006468;GO:0005524;GO:0016020;GO:0016021	molecular_function;biological_process;molecular_function;cellular_component;cellular_component	protein kinase activity;protein phosphorylation;ATP binding;membrane;integral component of membrane	-	-	-
BPChr04G00672	Chr04;Chr04;Chr04;Chr04	18999387;19000385;19001817;19003978	19000308;19000528;19003820;19004330	+;+;+;+	3423	1.21119	0.400661	0.356981	0.212768	0	0.085959	0.0311727	0.778269	2.68451	-	A0A061F939	Leucine-rich repeat protein kinase family protein, putative	-	-	-	-	-	-	PF07714;PF08263;PF13855	Protein tyrosine kinase;Leucine rich repeat N-terminal domain;Leucine rich repeat	IPR032675;IPR017441;IPR013210;IPR001245;IPR003591;IPR000719;IPR001611;IPR011009;IPR008271	Leucine-rich repeat domain superfamily;Protein kinase, ATP binding site;Leucine-rich repeat-containing N-terminal, plant-type;Serine-threonine/tyrosine-protein kinase, catalytic domain;Leucine-rich repeat, typical subtype;Protein kinase domain;Leucine-rich repeat;Protein kinase-like domain superfamily;Serine/threonine-protein kinase, active site	-	-	GO:0004674;GO:0004672;GO:0006468;GO:0016310;GO:0005524;GO:0000166;GO:0016020;GO:0016021;GO:0016301;GO:0016740	molecular_function;molecular_function;biological_process;biological_process;molecular_function;molecular_function;cellular_component;cellular_component;molecular_function;molecular_function	protein serine/threonine kinase activity;protein kinase activity;protein phosphorylation;phosphorylation;ATP binding;nucleotide binding;membrane;integral component of membrane;kinase activity;transferase activity	-	-	-
BPChr04G05334	Chr04;Chr04;Chr04;Chr04;Chr04;Chr04;Chr04;Chr04;Chr04;Chr04;Chr04;Chr04	1481137;1485221;1486120;1487047;1491119;1492347;1492578;1492807;1493161;1493893;1494114;1494681	1481455;1485451;1486168;1487119;1491505;1492442;1492693;1492909;1493340;1494027;1494192;1494790	+;+;+;+;+;+;+;+;+;+;+;+	1878	0.878539	1.89524	0.542219	0.193905	0.396868	0.22631	0.00950142	0.745922	2.02362	-	A0A251PBA5	Uncharacterized protein	-	-	18776221	LOC18776221	respiratory burst oxidase homolog protein F	-	-	-	IPR011992;IPR018247;IPR002048;IPR013121;IPR017927;IPR013623;IPR013112;IPR017938;IPR000778;IPR013130	EF-hand domain pair;EF-Hand 1, calcium-binding site;EF-hand domain;Ferric reductase, NAD binding domain;Ferredoxin reductase-type FAD-binding domain;NADPH oxidase Respiratory burst;FAD-binding 8;Riboflavin synthase-like beta-barrel;Cytochrome b245, heavy chain;Ferric reductase transmembrane component-like domain	-	-	GO:0016491;GO:0004601;GO:0055114;GO:0016020;GO:0016021;GO:0098869;GO:0005509;GO:0050664	molecular_function;molecular_function;biological_process;cellular_component;cellular_component;biological_process;molecular_function;molecular_function	oxidoreductase activity;peroxidase activity;oxidation-reduction process;membrane;integral component of membrane;cellular oxidant detoxification;calcium ion binding;oxidoreductase activity, acting on NAD(P)H, oxygen as acceptor	-	-	-
BPChr04G05373	Chr04;Chr04;Chr04;Chr04	1568242;1571799;1571973;1572601	1568560;1571832;1572212;1572652	-;-;-;-	645	3.34505	5.16386	2.58913	1.01624	1.54071	1.62198	0.00648503	0.681351	1.40522	-	D7SI17	Uncharacterized protein	XP_002284112.1	PLASMODESMATA CALLOSE-BINDING PROTEIN 3	100241539	LOC100241539	PLASMODESMATA CALLOSE-BINDING PROTEIN 3	-	PF07983	X8 domain	IPR012946	X8 domain	ENOG410YNCG;ENOG410IZJ3	-;-	GO:0046658;GO:0004553;GO:0016020;GO:0016021;GO:0030247	cellular_component;molecular_function;cellular_component;cellular_component;molecular_function	anchored component of plasma membrane;hydrolase activity, hydrolyzing O-glycosyl compounds;membrane;integral component of membrane;polysaccharide binding	-	-	-
BPChr04G06172	Chr04	17117398	17118018	+	621	1.90747	0.736157	0.918262	119.566	2.9338	3.42198	0.020146	0.772769	-5.13711	-	A0A060VHT9	Alpha amylase/subtilisin inhibitor	-	-	-	-	-	-	PF00197	Trypsin and protease inhibitor	IPR002160;IPR011065	Proteinase inhibitor I3, Kunitz legume;Kunitz inhibitor STI-like superfamily	-	-	GO:0004866;GO:0010951	molecular_function;biological_process	endopeptidase inhibitor activity;negative regulation of endopeptidase activity	-	-	-
BPChr04G08195	Chr04;Chr04;Chr04;Chr04	5768345;5769336;5770275;5770936	5768752;5769883;5770383;5771709	-;-;-;-	1839	4.34782	2.66344	1.43967	1.08909	1.12579	0.924437	0.0102476	0.745922	1.42376	-	A0A251PAA0	Uncharacterized protein	-	-	18777652	LOC18777652	TORTIFOLIA1-like protein 3	-	-	-	IPR033337;IPR011989;IPR016024;IPR000357	MT-associated protein TORTIFOLIA1/SPIRAL2-like;Armadillo-like helical;Armadillo-type fold;HEAT repeat	-	-	GO:0008017;GO:0005874	molecular_function;cellular_component	microtubule binding;microtubule	-	-	-
BPChr04G09401	Chr04;Chr04	1751699;1751958	1751803;1753475	+;+	1623	1.40756	1.16693	0.401543	0.314118	0.43371	0.463303	0.0382251	0.778269	1.28724	-	B9N4D1	Uncharacterized protein	XP_006374447.1	hypothetical protein POPTR_0015s07260g	18105783	LOC18105783	protein WEAK CHLOROPLAST MOVEMENT UNDER BLUE LIGHT 1	-	PF05701	Weak chloroplast movement under blue light	IPR008545	WEB family	ENOG410IWHT;ENOG410YIBI	-;-	GO:0009903;GO:0009904;GO:0005829	biological_process;biological_process;cellular_component	chloroplast avoidance movement;chloroplast accumulation movement;cytosol	-	-	-
BPChr04G10442	Chr04	12828517	12830073	-	1557	3.36919	4.73973	2.32826	0.888748	1.59563	2.09975	0.02092	0.772769	1.18209	-	V4SWH7	Uncharacterized protein	XP_006439008.1	hypothetical protein CICLE_v10031208mg	18045092	LOC18045092	AAA-ATPase At4g30250	-	PF14363;PF00004	omain associated at C-terminal with AAA;ATPase family associated with various cellular activities (AAA)	IPR025753;IPR027417;IPR003593;IPR003959	AAA-type ATPase, N-terminal domain;P-loop containing nucleoside triphosphate hydrolase;AAA+ ATPase domain;ATPase, AAA-type, core	-	-	GO:0005524	molecular_function	ATP binding	-	-	-
BPChr04G14241	Chr04;Chr04;Chr04;Chr04;Chr04;Chr04;Chr04;Chr04;Chr04;Chr04;Chr04;Chr04;Chr04;Chr04	10141741;10142335;10142795;10142977;10143605;10143836;10144235;10144811;10144982;10145422;10145807;10146007;10146307;10146538	10141927;10142426;10142864;10143095;10143701;10143903;10144429;10144894;10145042;10145482;10145900;10146079;10146389;10146732	+;+;+;+;+;+;+;+;+;+;+;+;+;+	1479	0.915322	1.21431	1.12914	0.246215	0.22397	0.618936	0.011522	0.750129	1.56166	-	A0A022S0F1	Uridine kinase	XP_012844220.1	uridine kinase-like protein 1, chloroplastic	105964240	LOC105964240	uridine kinase-like protein 1, chloroplastic	-	PF14681;PF00485	Uracil phosphoribosyltransferase;Phosphoribulokinase / Uridine kinase family	IPR000764;IPR000836;IPR029057;IPR027417;IPR006083;IPR029930	Uridine kinase-like;Phosphoribosyltransferase domain;Phosphoribosyltransferase-like;P-loop containing nucleoside triphosphate hydrolase;Phosphoribulokinase/uridine kinase;Uridine kinase-like protein, plant	-	-	GO:0004849;GO:0016310;GO:0009116;GO:0005524;GO:0044206;GO:0000166;GO:0044211;GO:0008152;GO:0016301;GO:0016740	molecular_function;biological_process;biological_process;molecular_function;biological_process;molecular_function;biological_process;biological_process;molecular_function;molecular_function	uridine kinase activity;phosphorylation;nucleoside metabolic process;ATP binding;UMP salvage;nucleotide binding;CTP salvage;metabolic process;kinase activity;transferase activity	-	-	-
BPChr04G18158	Chr04;Chr04;Chr04	17995184;17995439;17998918	17995263;17995787;17998992	+;+;+	504	0.335754	1.29579	1.29306	3.61263	4.60073	4.60557	0.00371028	0.644553	-2.10457	-	-	-	-	-	-	-	-	-	-	-	-	-	-	-	-	-	-	-	-	-
BPChr04G23740	Chr04	3116454	3117896	-	1443	2.16949	2.24028	3.64128	0.731838	0.860843	0.634377	0.000613265	0.381731	1.85531	-	M5WSJ3	Glycosyltransferase	XP_007208586.1	-	18773557	LOC18773557	putative UDP-rhamnose:rhamnosyltransferase 1	-	PF00201	UDP-glucoronosyl and UDP-glucosyl transferase	IPR035595;IPR002213	UDP-glycosyltransferase family, conserved site;UDP-glucuronosyl/UDP-glucosyltransferase	-	-	GO:0016758;GO:0016757;GO:0016740;GO:0008152	molecular_function;molecular_function;molecular_function;biological_process	transferase activity, transferring hexosyl groups;transferase activity, transferring glycosyl groups;transferase activity;metabolic process	-	-	-
BPChr04G23756	Chr04	4447282	4450197	+	2916	0.580316	0.806267	0.419048	0.374643	0.113598	0.313925	0.0451365	0.778269	1.1655	-	B9I3H5	Uncharacterized protein	XP_002318086.2	hypothetical protein POPTR_0012s09070g	7484428	LOC7484428	LRR receptor-like serine/threonine-protein kinase GSO1	-	PF00560;PF08263	Leucine Rich Repeat;Leucine rich repeat N-terminal domain	IPR032675;IPR003591;IPR013210;IPR001611	Leucine-rich repeat domain superfamily;Leucine-rich repeat, typical subtype;Leucine-rich repeat-containing N-terminal, plant-type;Leucine-rich repeat	COG4886;ENOG410IEFC	Leucine-rich repeat (LRR) protein;-	GO:0016021;GO:0016020	cellular_component;cellular_component	integral component of membrane;membrane	-	-	-
BPChr04G23788	Chr04;Chr04	3540145;3541175	3541074;3541786	+;+	1542	2.88069	5.48466	0.554709	0.236156	0.590755	0.869271	0.0280953	0.772769	2.3797	-	A0A061FYF5	Cytochrome P450 71A1	-	-	-	-	-	-	PF00067	Cytochrome P450	IPR017972;IPR002401;IPR001128;IPR036396	Cytochrome P450, conserved site;Cytochrome P450, E-class, group I;Cytochrome P450;Cytochrome P450 superfamily	-	-	GO:0020037;GO:0005506;GO:0016491;GO:0055114;GO:0016020;GO:0004497;GO:0016705;GO:0016021;GO:0046872	molecular_function;molecular_function;molecular_function;biological_process;cellular_component;molecular_function;molecular_function;cellular_component;molecular_function	heme binding;iron ion binding;oxidoreductase activity;oxidation-reduction process;membrane;monooxygenase activity;oxidoreductase activity, acting on paired donors, with incorporation or reduction of molecular oxygen;integral component of membrane;metal ion binding	-	-	-
BPChr04G23811	Chr04;Chr04;Chr04;Chr04;Chr04;Chr04;Chr04;Chr04;Chr04	2823340;2824208;2824717;2825040;2825687;2825919;2826363;2826574;2826774	2823593;2824529;2824866;2825315;2825773;2826024;2826469;2826692;2826879	+;+;+;+;+;+;+;+;+	1527	0.720321	1.94597	0.106697	0.0476952	0.0542325	0.12846	0.0150764	0.772769	3.51699	-	A0A251NC50	Uncharacterized protein	-	-	18771611	LOC18771611	cytochrome P450 90A1	-	-	-	IPR017972;IPR002401;IPR001128;IPR036396	Cytochrome P450, conserved site;Cytochrome P450, E-class, group I;Cytochrome P450;Cytochrome P450 superfamily	-	-	GO:0020037;GO:0005506;GO:0016491;GO:0055114;GO:0016020;GO:0004497;GO:0016705;GO:0016021;GO:0046872	molecular_function;molecular_function;molecular_function;biological_process;cellular_component;molecular_function;molecular_function;cellular_component;molecular_function	heme binding;iron ion binding;oxidoreductase activity;oxidation-reduction process;membrane;monooxygenase activity;oxidoreductase activity, acting on paired donors, with incorporation or reduction of molecular oxygen;integral component of membrane;metal ion binding	-	-	-
BPChr04G23968	Chr04;Chr04;Chr04;Chr04;Chr04;Chr04	4731900;4732088;4732888;4733827;4734483;4734753	4732003;4732304;4733276;4733935;4734687;4735255	-;-;-;-;-;-	1527	1.57917	1.34721	0.426787	0.548495	0.379628	0.47102	0.043262	0.778269	1.25316	-	A0A251PAA0	Uncharacterized protein	-	-	18777652	LOC18777652	TORTIFOLIA1-like protein 3	-	-	-	IPR033337;IPR011989;IPR016024;IPR000357	MT-associated protein TORTIFOLIA1/SPIRAL2-like;Armadillo-like helical;Armadillo-type fold;HEAT repeat	-	-	GO:0008017;GO:0005874	molecular_function;cellular_component	microtubule binding;microtubule	-	-	-
BPChr04G24464	Chr04;Chr04	11956195;11957561	11956823;11958842	-;-	1911	3.7634	6.92036	4.39073	1.90556	2.94678	2.01872	0.00760549	0.730454	1.13216	-	W9REA4	Putative inactive receptor kinase	XP_010098027.1	putative inactive receptor kinase	21387734	LOC21387734	probable inactive receptor kinase At5g58300	-	PF08263;PF13855;PF00069	Leucine rich repeat N-terminal domain;Leucine rich repeat;Protein kinase domain	IPR032675;IPR017441;IPR013210;IPR000719;IPR001611;IPR011009	Leucine-rich repeat domain superfamily;Protein kinase, ATP binding site;Leucine-rich repeat-containing N-terminal, plant-type;Protein kinase domain;Leucine-rich repeat;Protein kinase-like domain superfamily	-	-	GO:0004672;GO:0006468;GO:0016310;GO:0005524;GO:0000166;GO:0016020;GO:0016021;GO:0016301	molecular_function;biological_process;biological_process;molecular_function;molecular_function;cellular_component;cellular_component;molecular_function	protein kinase activity;protein phosphorylation;phosphorylation;ATP binding;nucleotide binding;membrane;integral component of membrane;kinase activity	-	-	-
BPChr04G24913	Chr04;Chr04;Chr04;Chr04;Chr04;Chr04;Chr04;Chr04	20017709;20018003;20018203;20018500;20018921;20019205;20019799;20019938	20017861;20018109;20018407;20018833;20019105;20019400;20019839;20020981	-;-;-;-;-;-;-;-	2265	10.7584	13.1913	13.739	12.4439	38.5912	37.2831	0.0246412	0.772769	-1.23278	-	A0A251PLN5	Uncharacterized protein	-	-	18780584	LOC18780584	TPR repeat-containing thioredoxin TTL1	-	-	-	IPR013026;IPR013766;IPR019734;IPR011990;IPR036249	Tetratricopeptide repeat-containing domain;Thioredoxin domain;Tetratricopeptide repeat;Tetratricopeptide-like helical domain superfamily;Thioredoxin-like superfamily	-	-	GO:0045454;GO:0005623	biological_process;cellular_component	cell redox homeostasis;cell	-	-	-
BPChr04G27220	Chr04;Chr04	21961193;21962377	21962288;21963890	-;-	2610	0.0324176	0.0875773	0.0624238	1.67427	0.745635	0.889352	0.00010503	0.141568	-4.10327	-	W9R405	Disease resistance protein	XP_010089359.1	Disease resistance protein	21393480	LOC21393480	probable disease resistance protein At4g27220	-	PF00931;PF13855	NB-ARC domain;Leucine rich repeat	IPR032675;IPR003591;IPR002182;IPR001611;IPR027417;IPR003593	Leucine-rich repeat domain superfamily;Leucine-rich repeat, typical subtype;NB-ARC;Leucine-rich repeat;P-loop containing nucleoside triphosphate hydrolase;AAA+ ATPase domain	-	-	GO:0043531	molecular_function	ADP binding	-	-	-
BPChr04G27250	Chr04;Chr04;Chr04;Chr04;Chr04;Chr04;Chr04;Chr04;Chr04;Chr04;Chr04;Chr04;Chr04;Chr04;Chr04;Chr04;Chr04;Chr04;Chr04;Chr04;Chr04;Chr04;Chr04;Chr04;Chr04;Chr04	20718025;20718277;20719035;20719946;20720342;20722466;20722667;20722813;20723004;20724649;20725419;20726625;20728143;20730496;20731038;20731268;20731665;20732650;20734266;20734846;20736062;20736207;20736545;20736733;20738244;20739147	20718054;20718348;20719071;20720022;20720423;20722517;20722715;20722883;20723082;20724793;20725538;20726702;20728198;20730578;20731168;20731352;20731908;20732871;20734595;20734895;20736122;20736290;20736658;20736902;20738307;20739470	+;+;+;+;+;+;+;+;+;+;+;+;+;+;+;+;+;+;+;+;+;+;+;+;+;+	2910	0.450672	0.740602	0.279942	0.125138	0.170749	0.258399	0.0233598	0.772769	1.39874	-	A0A251RGV9	Uncharacterized protein	-	-	18794028	LOC18794028	rho GTPase-activating protein REN1	-	-	-	IPR025757;IPR001849;IPR008936;IPR000198;IPR011993	Ternary complex factor MIP1, leucine-zipper;Pleckstrin homology domain;Rho GTPase activation protein;Rho GTPase-activating protein domain;PH-like domain superfamily	-	-	GO:0043547;GO:0005096;GO:0007165	biological_process;molecular_function;biological_process	positive regulation of GTPase activity;GTPase activator activity;signal transduction	-	-	-
BPChr04G27253	Chr04;Chr04;Chr04;Chr04;Chr04;Chr04	20484293;20484622;20484870;20485007;20486740;20486957	20484514;20484720;20484911;20485136;20486841;20487036	+;+;+;+;+;+	675	2.00557	2.12855	4.22401	5.88039	6.1343	5.71523	0.014862	0.772769	-1.08058	-	A0A2C9WDZ0	Uncharacterized protein	-	-	110608105	LOC110608105	esterase FUS5-like	-	-	-	IPR029058;IPR005645	Alpha/Beta hydrolase fold;Serine hydrolase FSH	-	-	-	-	-	-	-	-
BPChr05G03905	Chr05;Chr05;Chr05;Chr05;Chr05;Chr05;Chr05	21617740;21617970;21618206;21618857;21619951;21621132;21621430	21617818;21618112;21618243;21619262;21620190;21621290;21621540	+;+;+;+;+;+;+	1176	22.8073	8.99646	16.6944	3.15847	9.82349	6.86666	0.0389171	0.778269	1.28277	-	B9IN75	Alpha-hydroxynitrile lyase family protein	XP_002324694.2	alpha-hydroxynitrile lyase family protein	7484069	LOC7484069	alcohol dehydrogenase-like 1	-	PF08240;PF00107	Alcohol dehydrogenase GroES-like domain;Zinc-binding dehydrogenase	IPR011032;IPR036291;IPR013149;IPR002328;IPR020843;IPR013154	GroES-like superfamily;NAD(P)-binding domain superfamily;Alcohol dehydrogenase, C-terminal;Alcohol dehydrogenase, zinc-type, conserved site;Polyketide synthase, enoylreductase domain;Alcohol dehydrogenase, N-terminal	COG1062;KOG0022	Zn-dependent alcohol dehydrogenases, class III;Alcohol dehydrogenase, class III	GO:0016491;GO:0016829;GO:0055114;GO:0008270;GO:0046872	molecular_function;molecular_function;biological_process;molecular_function;molecular_function	oxidoreductase activity;lyase activity;oxidation-reduction process;zinc ion binding;metal ion binding	K00121;K00121;K00121;K00121;K00121;K00121;K00121;K00121;K00121;K00121;K00121;K00121	ko00350;ko00010;ko00626;ko00980;ko05204;ko00625;ko00071;ko00982;ko01200;ko01220;ko00680;ko00830	Tyrosine metabolism;Glycolysis / Gluconeogenesis;Naphthalene degradation;Metabolism of xenobiotics by cytochrome P450;Chemical carcinogenesis;Chloroalkane and chloroalkene degradation;Fatty acid degradation;Drug metabolism - cytochrome P450;Carbon metabolism;Degradation of aromatic compounds;Methane metabolism;Retinol metabolism
BPChr05G03943	Chr05;Chr05	21751449;21756565	21752102;21756630	-;-	720	5.93445	8.39022	11.088	1.21384	0.920145	0.908141	3.25e-05	0.0830294	3.06026	-	B9I5M5	Uncharacterized protein	XP_002319099.2	hypothetical protein POPTR_0013s04240g	7487696	LOC7487696	ethylene-responsive transcription factor 1B	-	PF00847	AP2 domain	IPR001471;IPR016177;IPR036955	AP2/ERF domain;DNA-binding domain superfamily;AP2/ERF domain superfamily	ENOG410YJVW;ENOG410JBPT	-;-	GO:0006351;GO:0003700;GO:0005634;GO:0003677;GO:0006355	biological_process;molecular_function;cellular_component;molecular_function;biological_process	transcription, DNA-templated;DNA binding transcription factor activity;nucleus;DNA binding;regulation of transcription, DNA-templated	K14516	ko04075	Plant hormone signal transduction
BPChr05G04618	Chr05;Chr05;Chr05	31988793;31989054;31989668	31988962;31989168;31989955	+;+;+	573	2.43641	1.25372	1.99037	0.508416	0	0.456448	0.0161381	0.772769	2.48718	-	W9T0W1	Uncharacterized protein	XP_010113383.1	hypothetical protein L484_026715	21409360	LOC21409360	uncharacterized LOC21409360	-	PF00903	lyoxalase/Bleomycin resistance protein/Dioxygenase superfamily	IPR037523;IPR029068;IPR004360	Vicinal oxygen chelate (VOC) domain;Glyoxalase/Bleomycin resistance protein/Dihydroxybiphenyl dioxygenase;Glyoxalase/fosfomycin resistance/dioxygenase domain	-	-	-	-	-	-	-	-
BPChr05G04677	Chr05;Chr05;Chr05;Chr05;Chr05;Chr05;Chr05;Chr05;Chr05;Chr05;Chr05;Chr05;Chr05;Chr05;Chr05;Chr05;Chr05;Chr05;Chr05;Chr05;Chr05	31170729;31171144;31172209;31172604;31172950;31173178;31173330;31173506;31173947;31174103;31175521;31178709;31179928;31180675;31181516;31181867;31182090;31182253;31182432;31183153;31183334	31171048;31171279;31172444;31172828;31173085;31173251;31173429;31173563;31174018;31174183;31175566;31178945;31180069;31180904;31181740;31182002;31182163;31182355;31182489;31183224;31183536	+;+;+;+;+;+;+;+;+;+;+;+;+;+;+;+;+;+;+;+;+	2964	0.556645	0.96948	0.989429	2.71517	1.18743	1.32361	0.0350543	0.778269	-1.04259	-	W9SCT8	Aspartic proteinase-like protein 1	XP_010113297.1	Aspartic proteinase-like protein 1	21409274	LOC21409274	aspartyl protease family protein 1	-	PF14541;PF14543	Xylanase inhibitor C-terminal;Xylanase inhibitor N-terminal	IPR032861;IPR033121;IPR021109;IPR001969;IPR032799;IPR001461	Xylanase inhibitor, N-terminal;Peptidase family A1 domain;Aspartic peptidase domain superfamily;Aspartic peptidase, active site;Xylanase inhibitor, C-terminal;Aspartic peptidase A1 family	-	-	GO:0016787;GO:0004190;GO:0006508;GO:0008233	molecular_function;molecular_function;biological_process;molecular_function	hydrolase activity;aspartic-type endopeptidase activity;proteolysis;peptidase activity	-	-	-
BPChr05G08728	Chr05;Chr05	7860576;7861598	7861160;7862242	+;+	1230	0.343943	0.0530957	0.662301	1.12502	2.15449	1.43531	0.0235027	0.772769	-2.17076	-	M5WPL0	Uncharacterized protein	XP_007210039.1	phospholipase A1-IIgamma	18775734	LOC18775734	phospholipase A1-IIgamma	-	PF01764	Lipase (class 3)	IPR029058;IPR002921;IPR033556	Alpha/Beta hydrolase fold;Fungal lipase-like domain;Phospholipase A1-II	-	-	GO:0016787;GO:0006629;GO:0008970	molecular_function;biological_process;molecular_function	hydrolase activity;lipid metabolic process;phosphatidylcholine 1-acylhydrolase activity	-	-	-
BPChr05G08795	Chr05;Chr05	9609073;9609266	9609176;9609506	+;+	345	49.6624	56.7893	19.8345	15.8327	13.9222	23.2168	0.0199275	0.772769	1.25045	-	B9GPI2	Uncharacterized protein	XP_002302541.2	hypothetical protein POPTR_0002s15060g	7494013	LOC7494013	protein LITTLE ZIPPER 2	-	-	-	-	-	ENOG4111AX1;ENOG410J4F8	-;-	-	-	-	-	-	-
BPChr05G08811	Chr05;Chr05	7860576;7861598	7861160;7862242	+;+	1230	0.343943	0.0530957	0.662301	1.12502	2.15449	1.43531	0.0235027	0.772769	-2.17076	-	M5WPL0	Uncharacterized protein	XP_007210039.1	phospholipase A1-IIgamma	18775734	LOC18775734	phospholipase A1-IIgamma	-	PF01764	Lipase (class 3)	IPR029058;IPR002921;IPR033556	Alpha/Beta hydrolase fold;Fungal lipase-like domain;Phospholipase A1-II	-	-	GO:0016787;GO:0006629;GO:0008970	molecular_function;biological_process;molecular_function	hydrolase activity;lipid metabolic process;phosphatidylcholine 1-acylhydrolase activity	-	-	-
BPChr05G08824	Chr05;Chr05	8811733;8813551	8812782;8814039	+;+	1539	0.962102	1.2094	1.08511	0.331263	0.672621	0.509833	0.0162908	0.772769	1.10446	-	A0A251PQW5	Uncharacterized protein	-	-	18778384	LOC18778384	phospholipase A1-Igamma3, chloroplastic	-	-	-	IPR029058;IPR002921	Alpha/Beta hydrolase fold;Fungal lipase-like domain	-	-	GO:0006629;GO:0016787	biological_process;molecular_function	lipid metabolic process;hydrolase activity	-	-	-
BPChr05G08826	Chr05	9555541	9556809	+	1269	5.66734	5.35224	3.43441	2.81221	27.8654	20.4815	0.0479805	0.778269	-1.83457	-	B9RDF1	Uncharacterized protein	XP_002511740.1	fasciclin-like arabinogalactan protein 10	8270658	LOC8270658	fasciclin-like arabinogalactan protein 10	-	PF02469	asciclin domain	IPR033254;IPR036378;IPR000782	Fasciclin-like arabinogalactan protein;FAS1 domain superfamily;FAS1 domain	-	-	GO:0016021;GO:0016020	cellular_component;cellular_component	integral component of membrane;membrane	-	-	-
BPChr05G08868	Chr05;Chr05;Chr05;Chr05;Chr05;Chr05;Chr05;Chr05;Chr05	22418140;22418271;22418485;22418826;22419124;22419472;22419985;22420868;22421353	22418187;22418400;22418722;22419036;22419335;22419597;22420470;22421286;22422164	-;-;-;-;-;-;-;-;-	2682	1.46695	3.36035	0.820097	0.543106	0.339651	0.390074	0.00626911	0.681003	2.147	-	W9QYJ9	G-type lectin S-receptor-like serine/threonine-protein kinase	XP_010095189.1	G-type lectin S-receptor-like serine/threonine-protein kinase	21392084	LOC21392084	G-type lectin S-receptor-like serine/threonine-protein kinase At4g03230	-	PF07714;PF00954;PF08276;PF01453	Protein tyrosine kinase;S-locus glycoprotein domain;PAN-like domain;-mannose binding lectin	IPR036426;IPR001480;IPR001245;IPR000719;IPR003609;IPR000858;IPR011009;IPR008271	Bulb-type lectin domain superfamily;Bulb-type lectin domain;Serine-threonine/tyrosine-protein kinase, catalytic domain;Protein kinase domain;PAN/Apple domain;S-locus glycoprotein domain;Protein kinase-like domain superfamily;Serine/threonine-protein kinase, active site	-	-	GO:0004672;GO:0006468;GO:0016310;GO:0005524;GO:0030246;GO:0016020;GO:0016021;GO:0016301;GO:0048544	molecular_function;biological_process;biological_process;molecular_function;molecular_function;cellular_component;cellular_component;molecular_function;biological_process	protein kinase activity;protein phosphorylation;phosphorylation;ATP binding;carbohydrate binding;membrane;integral component of membrane;kinase activity;recognition of pollen	-	-	-
BPChr05G13007	Chr05;Chr05;Chr05;Chr05	554711;555296;555719;555945	555037;555616;555853;556172	+;+;+;+	1011	24.8139	13.7915	26.4694	8.46448	6.30723	14.6812	0.0210421	0.772769	1.14805	-	B9RN94	Hexosyltransferase	XP_002515233.1	galactinol synthase 1	8265926	LOC8265926	galactinol synthase 1	-	PF01501	lycosyl transferase family 8	IPR002495;IPR029044;IPR030515	Glycosyl transferase, family 8;Nucleotide-diphospho-sugar transferases;Galactinol synthase	-	-	GO:0006012;GO:0016757;GO:0047216;GO:0016740	biological_process;molecular_function;molecular_function;molecular_function	galactose metabolic process;transferase activity, transferring glycosyl groups;inositol 3-alpha-galactosyltransferase activity;transferase activity	K18819	ko00052	Galactose metabolism
BPChr05G14443	Chr05;Chr05;Chr05;Chr05	2066159;2067501;2068026;2068289	2066743;2067868;2068203;2069773	-;-;-;-	2616	13.4225	10.8846	15.6791	3.18773	5.19164	7.13599	0.00384857	0.644553	1.36616	-	M5XML9	Uncharacterized protein	XP_007221554.1	stachyose synthase	18788075	LOC18788075	stachyose synthase	-	PF05691	Raffinose synthase or seed imbibition protein Sip1	IPR017853;IPR008811	Glycoside hydrolase superfamily;Glycosyl hydrolases 36	-	-	-	-	-	K06611	ko00052	Galactose metabolism
BPChr05G14875	Chr05;Chr05	16944982;16946544	16945397;16947483	+;+	1356	3.02624	1.30037	0.480608	0.214839	0.244286	0.14466	0.00526746	0.677064	2.97641	-	F6I5V3	Uncharacterized protein	XP_002267674.3	trihelix transcription factor PTL	100255868	LOC100255868	trihelix transcription factor PTL	-	PF13837	Myb/SANT-like DNA-binding domain	IPR001005;IPR017877	SANT/Myb domain;Myb-like domain	KOG4282;ENOG410YYXY	Transcription factor GT-2 and related proteins, contains trihelix DNA-binding/SANT domain;-	-	-	-	-	-	-
BPChr05G14983	Chr05;Chr05;Chr05	20098976;20101959;20102217	20099165;20102083;20102423	-;-;-	522	5.59204	12.0106	1.71665	1.67427	0.634583	0.876826	0.0117156	0.750129	2.59165	-	A0A2C9UWM5	Uncharacterized protein	-	-	110627806	LOC110627806	probable WRKY transcription factor 51	-	-	-	IPR036576;IPR003657	WRKY domain superfamily;WRKY domain	-	-	GO:0006351;GO:0003700;GO:0005634;GO:0003677;GO:0006355;GO:0043565	biological_process;molecular_function;cellular_component;molecular_function;biological_process;molecular_function	transcription, DNA-templated;DNA binding transcription factor activity;nucleus;DNA binding;regulation of transcription, DNA-templated;sequence-specific DNA binding	-	-	-
BPChr05G17432	Chr05;Chr05	10761847;10763593	10762202;10764898	+;+	1662	1.06908	0.687656	0.343105	0.262926	0.249137	0.393418	0.0462643	0.778269	1.19521	-	A0A251P603	Uncharacterized protein	-	-	-	-	-	-	-	-	IPR036259;IPR020846	MFS transporter superfamily;Major facilitator superfamily domain	-	-	GO:0016021;GO:0016020	cellular_component;cellular_component	integral component of membrane;membrane	-	-	-
BPChr05G19184	Chr05;Chr05;Chr05	5485185;5485415;5485551	5485334;5485463;5485996	+;+;+	645	2.68916	3.13882	3.72583	9.54136	6.16283	4.91663	0.00855265	0.737766	-1.10223	-	A0A0F7CS08	Glutathione S-transferase-like protein	-	-	-	-	-	-	PF02798;PF00043	lutathione S-transferase, N-terminal domain;lutathione S-transferase, C-terminal domain	IPR036282;IPR004046;IPR004045;IPR034347;IPR010987;IPR036249	Glutathione S-transferase, C-terminal domain superfamily;Glutathione S-transferase, C-terminal;Glutathione S-transferase, N-terminal;Glutathione S-transferases Phi, C-terminal;Glutathione S-transferase, C-terminal-like;Thioredoxin-like superfamily	-	-	GO:0016740	molecular_function	transferase activity	-	-	-
BPChr05G19254	Chr05;Chr05	12947364;12948111	12947967;12949546	+;+	2040	2.3641	3.66555	3.89345	1.23169	1.19754	0.929509	0.000610018	0.381731	1.56585	-	A0A140G4P0	LRR-RLK	-	-	-	-	-	-	PF00560;PF08263;PF13516;PF13855	Leucine Rich Repeat;Leucine rich repeat N-terminal domain;Leucine Rich repeat;Leucine rich repeat	IPR032675;IPR003591;IPR013210;IPR001611	Leucine-rich repeat domain superfamily;Leucine-rich repeat, typical subtype;Leucine-rich repeat-containing N-terminal, plant-type;Leucine-rich repeat	-	-	GO:0016021;GO:0016020	cellular_component;cellular_component	integral component of membrane;membrane	-	-	-
BPChr05G19265	Chr05;Chr05;Chr05;Chr05;Chr05;Chr05;Chr05	13050497;13051633;13052105;13052773;13053202;13053530;13054205	13050596;13051776;13052656;13053096;13053414;13054133;13054259	+;+;+;+;+;+;+	1992	1.80518	2.22938	2.55594	0.987161	0.644379	0.919082	0.00105708	0.472091	1.37065	-	A0A140G4P0	LRR-RLK	-	-	-	-	-	-	PF00560;PF08263;PF13516;PF13855	Leucine Rich Repeat;Leucine rich repeat N-terminal domain;Leucine Rich repeat;Leucine rich repeat	IPR032675;IPR003591;IPR013210;IPR001611	Leucine-rich repeat domain superfamily;Leucine-rich repeat, typical subtype;Leucine-rich repeat-containing N-terminal, plant-type;Leucine-rich repeat	-	-	GO:0016021;GO:0016020	cellular_component;cellular_component	integral component of membrane;membrane	-	-	-
BPChr05G19280	Chr05;Chr05;Chr05;Chr05;Chr05;Chr05;Chr05;Chr05	13017047;13017556;13018483;13019266;13019851;13020724;13022442;13024515	13017112;13018284;13019129;13019610;13019994;13021161;13022585;13024659	-;-;-;-;-;-;-;-	2658	0.748057	0.773962	1.02672	0.54801	0.40503	0.319797	0.0137168	0.772769	1.00449	-	A0A1U8PR32	LRR receptor-like serine/threonine-protein kinase GSO1	XP_016752714.1	LRR receptor-like serine/threonine-protein kinase GSO1	107960981	LOC107960981	LRR receptor-like serine/threonine-protein kinase GSO1	-	-	-	IPR032675;IPR003591;IPR013210;IPR001611	Leucine-rich repeat domain superfamily;Leucine-rich repeat, typical subtype;Leucine-rich repeat-containing N-terminal, plant-type;Leucine-rich repeat	-	-	GO:0016021;GO:0016301;GO:0016310;GO:0016020	cellular_component;molecular_function;biological_process;cellular_component	integral component of membrane;kinase activity;phosphorylation;membrane	-	-	-
BPChr05G21003	Chr05;Chr05;Chr05	4181494;4183896;4184283	4182173;4184056;4185112	-;-;-	1671	0.936736	0.820743	0.292506	0.34868	0.297354	0.19565	0.0441205	0.778269	1.28191	-	V7BH80	Pectinesterase	XP_007145198.1	hypothetical protein PHAVU_007G218500g	18626653	PHAVU_007G218500g	hypothetical protein	-	PF01095;PF04043	Pectinesterase;Plant invertase/pectin methylesterase inhibitor	IPR033131;IPR006501;IPR000070;IPR012334;IPR011050;IPR035513	Pectinesterase, Asp active site;Pectinesterase inhibitor domain;Pectinesterase, catalytic;Pectin lyase fold;Pectin lyase fold/virulence factor;Invertase/pectin methylesterase inhibitor domain superfamily	-	-	GO:0030599;GO:0045330;GO:0005618;GO:0045490;GO:0043086;GO:0042545;GO:0004857;GO:0016787	molecular_function;molecular_function;cellular_component;biological_process;biological_process;biological_process;molecular_function;molecular_function	pectinesterase activity;aspartyl esterase activity;cell wall;pectin catabolic process;negative regulation of catalytic activity;cell wall modification;enzyme inhibitor activity;hydrolase activity	K01051;K01051	ko00500;ko00040	Starch and sucrose metabolism;Pentose and glucuronate interconversions
BPChr05G21062	Chr05;Chr05	4212668;4214248	4213652;4214945	+;+	1683	0.22623	0.232826	0.290421	4.11105	0.492056	0.621615	0.0202767	0.772769	-2.77508	-	M5VIT6	Pectinesterase	XP_007199770.1	probable pectinesterase/pectinesterase inhibitor 7	18768564	LOC18768564	probable pectinesterase/pectinesterase inhibitor 7	-	PF01095;PF04043	Pectinesterase;Plant invertase/pectin methylesterase inhibitor	IPR033131;IPR006501;IPR000070;IPR012334;IPR011050;IPR035513	Pectinesterase, Asp active site;Pectinesterase inhibitor domain;Pectinesterase, catalytic;Pectin lyase fold;Pectin lyase fold/virulence factor;Invertase/pectin methylesterase inhibitor domain superfamily	-	-	GO:0030599;GO:0045330;GO:0005618;GO:0045490;GO:0043086;GO:0042545;GO:0004857;GO:0016787	molecular_function;molecular_function;cellular_component;biological_process;biological_process;biological_process;molecular_function;molecular_function	pectinesterase activity;aspartyl esterase activity;cell wall;pectin catabolic process;negative regulation of catalytic activity;cell wall modification;enzyme inhibitor activity;hydrolase activity	K01051;K01051	ko00500;ko00040	Starch and sucrose metabolism;Pentose and glucuronate interconversions
BPChr05G21085	Chr05	3556360	3557466	-	1107	13.2227	18.2295	4.23137	2.26979	5.16179	3.0419	0.0193346	0.772769	1.76081	-	A0A061DS55	Uncharacterized protein	-	-	-	-	-	-	PF07816	Protein of unknown function (DUF1645)	IPR012442	Protein of unknown function DUF1645, plant	-	-	-	-	-	-	-	-
BPChr05G21129	Chr05;Chr05;Chr05	2999958;3013489;3015548	3000270;3013564;3016403	+;+;+	1245	0.271839	0.157368	0.327161	3.21741	0.399099	0.919082	0.0189352	0.772769	-2.57193	-	B9RLA8	Uncharacterized protein	XP_002514527.1	uncharacterized protein LOC8264523	8264523	LOC8264523	uncharacterized LOC8264523	-	PF06880	Protein of unknown function (DUF1262)	IPR010683	Protein of unknown function DUF1262	-	-	-	-	-	-	-	-
BPChr05G21157	Chr05;Chr05;Chr05;Chr05;Chr05;Chr05	2724267;2724424;2726154;2726348;2726720;2730023	2724363;2724526;2726263;2726430;2726842;2730190	-;-;-;-;-;-	684	5.0098	4.77395	5.24031	1.49068	3.02679	2.62883	0.0106373	0.745922	1.06887	-	A0A1U8ABZ2	DNA replication complex GINS protein SLD5	XP_010259232.1	DNA replication complex GINS protein SLD5	104598745	LOC104598745	DNA replication complex GINS protein SLD5	-	-	-	IPR031633;IPR021151;IPR036224;IPR008591	DNA replication complex GINS protein SLD5, C-terminal;GINS subunit, domain A;GINS, helical bundle-like domain superfamily;GINS complex subunit Sld5	-	-	GO:0006260;GO:0005634;GO:0006261	biological_process;cellular_component;biological_process	DNA replication;nucleus;DNA-dependent DNA replication	-	-	-
BPChr05G22066	Chr05;Chr05	28543902;28545184	28544198;28545507	+;+	621	3.95119	4.10145	2.09889	36.2393	3.86728	6.89661	0.0389905	0.778269	-2.19304	-	B9H2V9	Uncharacterized protein	XP_002305140.2	hypothetical protein POPTR_0004s04260g	7456799	LOC7456799	heat stress transcription factor A-2c	-	PF00447	HSF-type DNA-binding	IPR036388;IPR036390;IPR027725;IPR000232	Winged helix-like DNA-binding domain superfamily;Winged helix DNA-binding domain superfamily;Heat shock transcription factor family;Heat shock factor (HSF)-type, DNA-binding	COG5169;KOG0627	Heat shock transcription factor;Heat shock transcription factor	GO:0003700;GO:0005634;GO:0003677;GO:0006355;GO:0043565	molecular_function;cellular_component;molecular_function;biological_process;molecular_function	DNA binding transcription factor activity;nucleus;DNA binding;regulation of transcription, DNA-templated;sequence-specific DNA binding	-	-	-
BPChr05G22177	Chr05;Chr05;Chr05;Chr05;Chr05;Chr05;Chr05	27928681;27929308;27929671;27929886;27930101;27930413;27930888	27928891;27929540;27929796;27929993;27930318;27930584;27931097	-;-;-;-;-;-;-	1278	26.6144	23.0212	29.2578	39.1507	65.0581	67.8675	0.0025666	0.619591	-1.12593	-	A0A061F3G7	Phosphatase 2C family protein	XP_017977705.1;XP_007031084.1	-;probable protein phosphatase 2C 5 isoform X2	18600536	LOC18600536	probable protein phosphatase 2C 5	-	PF00481	Protein phosphatase 2C	IPR015655;IPR036457;IPR001932	Protein phosphatase 2C family;PPM-type phosphatase domain superfamily;PPM-type phosphatase domain	-	-	GO:0004722;GO:0006470;GO:0003824	molecular_function;biological_process;molecular_function	protein serine/threonine phosphatase activity;protein dephosphorylation;catalytic activity	-	-	-
BPChr05G22500	Chr05;Chr05;Chr05;Chr05	30306994;30307442;30308386;30309068	30307068;30307801;30308964;30309103	-;-;-;-	1050	0.926681	0.248791	0.232751	1.42193	1.61683	1.77477	0.0163485	0.772769	-1.78858	-	A0A251NTJ5	Uncharacterized protein	-	-	18772387	LOC18772387	transcription factor bHLH18	-	-	-	IPR036638;IPR011598	Helix-loop-helix DNA-binding domain superfamily;Myc-type, basic helix-loop-helix (bHLH) domain	-	-	GO:0046983	molecular_function	protein dimerization activity	-	-	-
BPChr05G24305	Chr05	27297779:27302276	27297779:27302276	-	2085	10.5916	10.5519	3.43876	3.86945	3.01358	3.71188	0.0271812	0.772769	1.21094	-	A0A0H4CRL9	Superoxide dismutase	-	-	-	-	-	-	PF02777;PF00081	Iron/manganese superoxide dismutases, C-terminal domain;Iron/manganese superoxide dismutases, alpha-hairpin domain	IPR019832;IPR019833;IPR019831;IPR036324;IPR001189;IPR036314	Manganese/iron superoxide dismutase, C-terminal;Manganese/iron superoxide dismutase, binding site;Manganese/iron superoxide dismutase, N-terminal;Manganese/iron superoxide dismutase, N-terminal domain superfamily;Manganese/iron superoxide dismutase;Manganese/iron superoxide dismutase, C-terminal domain superfamily	-	-	GO:0004784;GO:0016491;GO:0006801;GO:0055114;GO:0019430;GO:0046872	molecular_function;molecular_function;biological_process;biological_process;biological_process;molecular_function	superoxide dismutase activity;oxidoreductase activity;superoxide metabolic process;oxidation-reduction process;removal of superoxide radicals;metal ion binding	-	-	-
BPChr05G26003	Chr05;Chr05;Chr05;Chr05;Chr05	22544290;22546856;22548570;22549758;22550509	22545107;22546979;22548719;22549827;22553177	-;-;-;-;-	3831	4.11897	4.32998	4.85886	1.18818	1.39427	1.48489	1.64e-05	0.0586334	1.71043	-	A0A0B2Q6Y4	Disease resistance protein RPP13	-	-	-	-	-	-	PF00931	NB-ARC domain	IPR038005;IPR032675;IPR027417;IPR002182	Virus X resistance protein-like, coiled-coil domain;Leucine-rich repeat domain superfamily;P-loop containing nucleoside triphosphate hydrolase;NB-ARC	-	-	GO:0043531	molecular_function	ADP binding	-	-	-
BPChr05G26589	Chr05;Chr05;Chr05;Chr05;Chr05;Chr05;Chr05;Chr05	4615796;4616291;4618410;4618993;4620217;4620563;4621103;4621490	4615984;4616516;4618658;4619043;4620477;4620730;4621357;4622445	+;+;+;+;+;+;+;+	2355	0.179639	0.221852	0.501577	7.97889	0.685713	0.583061	0.0268687	0.772769	-3.33337	-	M5VL01	Potassium transporter	XP_007200312.1	potassium transporter 5	18768185	LOC18768185	potassium transporter 5	-	PF02705	K+ potassium transporter	IPR003855	Potassium transporter	-	-	GO:0006813;GO:0006811;GO:0016020;GO:0016021;GO:0015079;GO:0071805	biological_process;biological_process;cellular_component;cellular_component;molecular_function;biological_process	potassium ion transport;ion transport;membrane;integral component of membrane;potassium ion transmembrane transporter activity;potassium ion transmembrane transport	-	-	-
BPChr05G26629	Chr05;Chr05;Chr05;Chr05;Chr05;Chr05	10128505;10129373;10129759;10130037;10130567;10134664	10128711;10129507;10129933;10130245;10130688;10135018	-;-;-;-;-;-	1203	19.3414	18.6477	14.7283	3.32974	2.44378	3.15245	2.79e-06	0.0166418	2.56153	-	B9H8B9	Kinase family protein	XP_002307603.2	kinase family protein	7464697	LOC7464697	serine/threonine-protein kinase STY13	-	PF07714	Protein tyrosine kinase	IPR000719;IPR011009;IPR008271;IPR001245	Protein kinase domain;Protein kinase-like domain superfamily;Serine/threonine-protein kinase, active site;Serine-threonine/tyrosine-protein kinase, catalytic domain	COG0515;KOG0192	Serine/threonine protein kinase;Tyrosine kinase specific for activated (GTP-bound) p21cdc42Hs	GO:0004672;GO:0006468;GO:0016310;GO:0005524;GO:0005622;GO:0016301;GO:0004871;GO:0035556	molecular_function;biological_process;biological_process;molecular_function;cellular_component;molecular_function;molecular_function;biological_process	protein kinase activity;protein phosphorylation;phosphorylation;ATP binding;intracellular;kinase activity;signal transducer activity;intracellular signal transduction	-	-	-
BPChr05G31581	Chr05;Chr05;Chr05;Chr05	26355554;26357212;26359857;26360157	26356844;26357703;26360012;26360371	+;+;+;+	2154	1.39446	2.97129	1.09676	0.507176	0.595916	0.56158	0.00453349	0.669593	1.71255	-	A0A251Q479	Uncharacterized protein	-	-	18782958	LOC18782958	G-type lectin S-receptor-like serine/threonine-protein kinase At4g03230	-	-	-	IPR036426;IPR001480;IPR025287;IPR001245;IPR000719;IPR021820;IPR003609;IPR000858;IPR011009;IPR008271;IPR000742	Bulb-type lectin domain superfamily;Bulb-type lectin domain;Wall-associated receptor kinase, galacturonan-binding domain;Serine-threonine/tyrosine-protein kinase, catalytic domain;Protein kinase domain;S-locus receptor kinase, C-terminal;PAN/Apple domain;S-locus glycoprotein domain;Protein kinase-like domain superfamily;Serine/threonine-protein kinase, active site;EGF-like domain	-	-	GO:0004674;GO:0004672;GO:0006468;GO:0005524;GO:0016020;GO:0016021;GO:0048544;GO:0030247	molecular_function;molecular_function;biological_process;molecular_function;cellular_component;cellular_component;biological_process;molecular_function	protein serine/threonine kinase activity;protein kinase activity;protein phosphorylation;ATP binding;membrane;integral component of membrane;recognition of pollen;polysaccharide binding	-	-	-
BPChr05G31825	Chr05;Chr05	24202672;24202914	24202831;24203773	-;-	1020	1.94935	1.82477	1.19799	0.0357012	0.690109	0	0.0402491	0.778269	2.82268	-	M5WTX1	Uncharacterized protein	XP_007211564.1	two-pore potassium channel 1	18781149	LOC18781149	two-pore potassium channel 1	-	PF07885	Ion channel	IPR018247;IPR013099;IPR003280;IPR011992	EF-Hand 1, calcium-binding site;Potassium channel domain;Two pore domain potassium channel;EF-hand domain pair	-	-	GO:0005267;GO:0006811;GO:0016020;GO:0016021;GO:0071805	molecular_function;biological_process;cellular_component;cellular_component;biological_process	potassium channel activity;ion transport;membrane;integral component of membrane;potassium ion transmembrane transport	-	-	-
BPChr06G00213	Chr06;Chr06	14009772;14009914	14009809;14010151	+;+	276	2.75902	5.67893	4.72249	1.45133	2.40038	2.13216	0.0285037	0.772769	1.13858	-	A0A061G6G1	Senescence-associated gene 21, putative	-	-	-	-	-	-	PF03242	Late embryogenesis abundant protein	IPR004926	Late embryogenesis abundant protein, LEA5-type	-	-	GO:0006950	biological_process	response to stress	-	-	-
BPChr06G00271	Chr06;Chr06;Chr06;Chr06	13655439;13657770;13658979;13659681	13655602;13657920;13659065;13659752	-;-;-;-	474	8.65736	9.64459	4.89809	4.30223	3.75629	1.65535	0.0228131	0.772769	1.2581	-	-	-	-	-	-	-	-	-	-	-	-	-	-	-	-	-	-	-	-	-
BPChr06G02206	Chr06;Chr06;Chr06;Chr06;Chr06	1435237;1435945;1436482;1436820;1437092	1435460;1436200;1436730;1436949;1437681	-;-;-;-;-	1449	0.204372	0.338031	0.505981	1.80945	0.857278	0.857375	0.00981186	0.745922	-1.73004	-	A0A1R3K4W4	Lipase, GDSL	-	-	-	-	-	-	-	-	IPR001087;IPR035669;IPR036514	GDSL lipase/esterase;GDSL lipase/esterase-like, plant;SGNH hydrolase superfamily	-	-	GO:0016788	molecular_function	hydrolase activity, acting on ester bonds	-	-	-
BPChr06G02271	Chr06;Chr06;Chr06;Chr06;Chr06;Chr06;Chr06	757961;758509;758729;759472;760475;761401;761534	758338;758613;759382;759539;760589;761446;761604	-;-;-;-;-;-;-	1437	4.47485	4.36293	2.26759	0.912282	0.806808	1.38781	0.00133626	0.531771	1.83006	-	B9HFZ1	Uncharacterized protein	XP_002310330.2	hypothetical protein POPTR_0007s14780g	7497738	LOC7497738	ACT domain-containing protein ACR1	-	PF01842	ACT domain	IPR002912	ACT domain	ENOG410Y9V6;ENOG410IFEF	-;-	-	-	-	-	-	-
BPChr06G02655	Chr06;Chr06;Chr06;Chr06;Chr06;Chr06;Chr06;Chr06;Chr06;Chr06;Chr06	9415956;9416349;9417128;9417907;9418335;9418499;9418657;9418899;9419044;9419220;9419411	9415986;9416451;9417208;9418142;9418394;9418551;9418779;9418968;9419122;9419311;9419508	+;+;+;+;+;+;+;+;+;+;+	1026	6.47357	9.83434	13.4978	14.4099	30.7119	20.1384	0.0215537	0.772769	-1.13201	-	W9R6F3	Inositol oxygenase 1	XP_010098174.1	Inositol oxygenase 1	21408971	LOC21408971	inositol oxygenase 1	-	PF05153	Myo-inositol oxygenase	IPR007828	Inositol oxygenase	-	-	GO:0005506;GO:0050113;GO:0055114;GO:0019310;GO:0005737	molecular_function;molecular_function;biological_process;biological_process;cellular_component	iron ion binding;inositol oxygenase activity;oxidation-reduction process;inositol catabolic process;cytoplasm	-	-	-
BPChr06G07882	Chr06;Chr06;Chr06;Chr06;Chr06	30208358;30211125;30212620;30215136;30216056	30210552;30211271;30212671;30215175;30216531	-;-;-;-;-	2910	0.261681	0.213204	0.349927	0.725803	0.526475	0.763962	0.00508045	0.677064	-1.2861	-	A0A140G4P0	LRR-RLK	-	-	-	-	-	-	PF00560;PF08263;PF13516;PF13855	Leucine Rich Repeat;Leucine rich repeat N-terminal domain;Leucine Rich repeat;Leucine rich repeat	IPR032675;IPR003591;IPR013210;IPR001611	Leucine-rich repeat domain superfamily;Leucine-rich repeat, typical subtype;Leucine-rich repeat-containing N-terminal, plant-type;Leucine-rich repeat	-	-	GO:0016021;GO:0016020	cellular_component;cellular_component	integral component of membrane;membrane	-	-	-
BPChr06G07916	Chr06;Chr06;Chr06	30505810;30506010;30507546	30505826;30506961;30508172	+;+;+	1596	1.08678	2.31196	1.07188	0.479148	0.882094	0.368719	0.0252528	0.772769	1.3753	-	A0A1Q3BUT3	p450 domain-containing protein	-	-	-	-	-	-	-	-	IPR017972;IPR002401;IPR001128;IPR036396	Cytochrome P450, conserved site;Cytochrome P450, E-class, group I;Cytochrome P450;Cytochrome P450 superfamily	-	-	GO:0020037;GO:0005506;GO:0016491;GO:0055114;GO:0016020;GO:0004497;GO:0016705;GO:0016021;GO:0046872	molecular_function;molecular_function;molecular_function;biological_process;cellular_component;molecular_function;molecular_function;cellular_component;molecular_function	heme binding;iron ion binding;oxidoreductase activity;oxidation-reduction process;membrane;monooxygenase activity;oxidoreductase activity, acting on paired donors, with incorporation or reduction of molecular oxygen;integral component of membrane;metal ion binding	-	-	-
BPChr06G08439	Chr06;Chr06;Chr06	19931875;19934745;19935013	19933088;19934915;19935880	-;-;-	2253	5.95237	8.72508	3.5796	2.78004	2.40757	2.84414	0.00769869	0.731906	1.18354	-	A0A1R3ILA2	Uncharacterized protein	-	-	-	-	-	-	-	-	IPR017441;IPR013695;IPR025287;IPR001245;IPR000719;IPR001881;IPR011009;IPR008271;IPR000742	Protein kinase, ATP binding site;Wall-associated receptor kinase;Wall-associated receptor kinase, galacturonan-binding domain;Serine-threonine/tyrosine-protein kinase, catalytic domain;Protein kinase domain;EGF-like calcium-binding domain;Protein kinase-like domain superfamily;Serine/threonine-protein kinase, active site;EGF-like domain	-	-	GO:0004674;GO:0004672;GO:0006468;GO:0005524;GO:0016020;GO:0016021;GO:0030247;GO:0005509	molecular_function;molecular_function;biological_process;molecular_function;cellular_component;cellular_component;molecular_function;molecular_function	protein serine/threonine kinase activity;protein kinase activity;protein phosphorylation;ATP binding;membrane;integral component of membrane;polysaccharide binding;calcium ion binding	-	-	-
BPChr06G08456	Chr06;Chr06;Chr06;Chr06;Chr06;Chr06;Chr06;Chr06;Chr06;Chr06;Chr06;Chr06;Chr06	22024366;22025294;22025451;22026547;22027233;22027410;22027645;22027917;22028138;22028585;22028898;22029230;22029395	22024704;22025342;22025658;22026718;22027298;22027523;22027761;22028013;22028424;22028775;22028983;22029306;22029538	+;+;+;+;+;+;+;+;+;+;+;+;+	1947	2.21629	3.08593	1.84097	0.374065	0.510404	1.17541	0.00677966	0.686145	1.78368	-	A0A2C9W1Z8	Uncharacterized protein	-	-	110613548	LOC110613548	probable sulfate transporter 3.4	-	-	-	IPR036513;IPR018045;IPR001902;IPR002645;IPR030317;IPR011547	STAS domain superfamily;Sulphate anion transporter, conserved site;SLC26A/SulP transporter;STAS domain;Sulfate transporter 3.4;SLC26A/SulP transporter domain	-	-	GO:0055085;GO:0008271;GO:0015116;GO:1902358;GO:0008272;GO:0016020;GO:0016021	biological_process;molecular_function;molecular_function;biological_process;biological_process;cellular_component;cellular_component	transmembrane transport;secondary active sulfate transmembrane transporter activity;sulfate transmembrane transporter activity;sulfate transmembrane transport;sulfate transport;membrane;integral component of membrane	-	-	-
BPChr06G08459	Chr06;Chr06;Chr06	21008687;21008929;21009314	21008840;21009221;21009556	+;+;+	690	83.3838	73.8261	65.9378	0.844412	4.80076	6.11218	0.000412702	0.344075	4.23727	-	A0A2C9V1V9	Uncharacterized protein	-	-	110627203	LOC110627203	NAC domain-containing protein 90	-	-	-	IPR036093;IPR003441	NAC domain superfamily;NAC domain	-	-	GO:0006355;GO:0005634;GO:0003677;GO:0006351	biological_process;cellular_component;molecular_function;biological_process	regulation of transcription, DNA-templated;nucleus;DNA binding;transcription, DNA-templated	-	-	-
BPChr06G08472	Chr06;Chr06;Chr06	19719122;19722235;19722502	19720335;19722399;19723369	-;-;-	2247	4.48091	7.96364	2.62842	1.0534	1.82432	2.1388	0.0117887	0.750129	1.58166	-	A0A1R3ILA2	Uncharacterized protein	-	-	-	-	-	-	-	-	IPR017441;IPR013695;IPR025287;IPR001245;IPR000719;IPR001881;IPR011009;IPR008271;IPR000742	Protein kinase, ATP binding site;Wall-associated receptor kinase;Wall-associated receptor kinase, galacturonan-binding domain;Serine-threonine/tyrosine-protein kinase, catalytic domain;Protein kinase domain;EGF-like calcium-binding domain;Protein kinase-like domain superfamily;Serine/threonine-protein kinase, active site;EGF-like domain	-	-	GO:0004674;GO:0004672;GO:0006468;GO:0005524;GO:0016020;GO:0016021;GO:0030247;GO:0005509	molecular_function;molecular_function;biological_process;molecular_function;cellular_component;cellular_component;molecular_function;molecular_function	protein serine/threonine kinase activity;protein kinase activity;protein phosphorylation;ATP binding;membrane;integral component of membrane;polysaccharide binding;calcium ion binding	-	-	-
BPChr06G08510	Chr06;Chr06;Chr06;Chr06;Chr06;Chr06;Chr06	21922713;21923278;21923990;21924231;21924830;21925379;21925579	21922767;21923346;21924138;21924362;21925155;21925451;21925632	-;-;-;-;-;-;-	858	0.640985	0.456697	0.664617	6.36631	0.530853	1.25743	0.0493935	0.781114	-2.1938	-	A0A2C9W1V8	Uncharacterized protein	-	-	110613549	LOC110613549	coatomer subunit beta'-1-like	-	-	-	IPR020472;IPR015943;IPR017986;IPR001680;IPR019775;IPR036322	G-protein beta WD-40 repeat;WD40/YVTN repeat-like-containing domain superfamily;WD40-repeat-containing domain;WD40 repeat;WD40 repeat, conserved site;WD40-repeat-containing domain superfamily	-	-	-	-	-	-	-	-
BPChr06G09553	Chr06	34265401	34266288	-	888	2.71552	2.35343	2.15583	1.10722	1.1191	1.03086	0.00234888	0.618762	1.14646	-	A0A067EPS2	Uncharacterized protein	-	-	-	-	-	-	PF00931	NB-ARC domain	IPR032675;IPR003591;IPR002182;IPR027417;IPR003593	Leucine-rich repeat domain superfamily;Leucine-rich repeat, typical subtype;NB-ARC;P-loop containing nucleoside triphosphate hydrolase;AAA+ ATPase domain	-	-	GO:0043531	molecular_function	ADP binding	-	-	-
BPChr06G09567	Chr06;Chr06	35287067;35289504	35287426;35289962	-;-	819	6.14688	3.86743	8.50438	10.8935	21.9419	13.2928	0.0130634	0.764825	-1.32015	-	W9RGB7	Uncharacterized protein	XP_010101767.1	hypothetical protein L484_018723	21401689	LOC21401689	uncharacterized LOC21401689	-	PF06764	Protein of unknown function (DUF1223)	IPR036249;IPR010634	Thioredoxin-like superfamily;Protein of unknown function DUF1223	-	-	-	-	-	-	-	-
BPChr06G11048	Chr06;Chr06	32614306;32622862	32614571;32623000	-;-	405	0.835655	2.58006	1.60915	9.35108	8.28131	8.47598	0.000667955	0.384915	-2.34926	-	-	-	-	-	-	-	-	-	-	-	-	-	-	-	-	-	-	-	-	-
BPChr06G16464	Chr06	3584315	3586544	+	900	20.7118	28.7989	8.91002	6.19565	9.489	6.81106	0.0185405	0.772769	1.37316	-	A0A0H4CVY7	Peroxidase	-	-	-	-	-	-	PF00141	Peroxidase	IPR010255;IPR002016;IPR019794;IPR019793;IPR033905;IPR000823	Haem peroxidase;Haem peroxidase, plant/fungal/bacterial;Peroxidase, active site;Peroxidases heam-ligand binding site;Secretory peroxidase;Plant peroxidase	-	-	GO:0020037;GO:0016491;GO:0006979;GO:0004601;GO:0055114;GO:0005576;GO:0046872;GO:0098869;GO:0042744	molecular_function;molecular_function;biological_process;molecular_function;biological_process;cellular_component;molecular_function;biological_process;biological_process	heme binding;oxidoreductase activity;response to oxidative stress;peroxidase activity;oxidation-reduction process;extracellular region;metal ion binding;cellular oxidant detoxification;hydrogen peroxide catabolic process	-	-	-
BPChr06G16520	Chr06	3919348	3920004	-	657	0.193174	0.894626	0.123992	2.99304	1.13443	1.89092	0.0205982	0.772769	-2.23091	-	A0A2C9V3H0	Uncharacterized protein	-	-	110624639	LOC110624639	ethylene-responsive transcription factor ERF109-like	-	-	-	IPR001471;IPR016177;IPR036955	AP2/ERF domain;DNA-binding domain superfamily;AP2/ERF domain superfamily	-	-	GO:0006351;GO:0003700;GO:0005634;GO:0003677;GO:0006355	biological_process;molecular_function;cellular_component;molecular_function;biological_process	transcription, DNA-templated;DNA binding transcription factor activity;nucleus;DNA binding;regulation of transcription, DNA-templated	-	-	-
BPChr06G16550	Chr06;Chr06;Chr06;Chr06;Chr06	3311134;3311616;3311903;3312140;3312494	3311514;3311792;3311971;3312386;3312516	-;-;-;-;-	897	47.1628	38.0779	44.1371	188.085	50.0387	66.1515	0.0415635	0.778269	-1.22197	-	M5Y0X5	Uncharacterized protein	XP_007224111.1	(+)-neomenthol dehydrogenase	18789334	LOC18789334	(+)-neomenthol dehydrogenase	-	PF08659;PF13561;PF00106	KR domain;noyl-(Acyl carrier protein) reductase;short chain dehydrogenase	IPR002347;IPR036291	Short-chain dehydrogenase/reductase SDR;NAD(P)-binding domain superfamily	-	-	-	-	-	K15095	ko00902	Monoterpenoid biosynthesis
BPChr06G19162	Chr06;Chr06;Chr06;Chr06;Chr06;Chr06;Chr06;Chr06;Chr06;Chr06	34160629;34160873;34161908;34162119;34162475;34163115;34163325;34163626;34163831;34164146	34160730;34160967;34162002;34162362;34162988;34163218;34163543;34163737;34163915;34164246	+;+;+;+;+;+;+;+;+;+	1671	2.37982	9.16496	5.14324	1.1768	2.57707	1.91737	0.0241051	0.772769	1.55564	-	D7TLL6	Uncharacterized protein	-	-	100244497	LOC100244497	cucumisin	-	PF00082;PF05922	Subtilase family;Peptidase inhibitor I9	IPR034197;IPR015500;IPR036852;IPR023828;IPR000209;IPR037045;IPR010259	Cucumisin-like catalytic domain;Peptidase S8, subtilisin-related;Peptidase S8/S53 domain superfamily;Peptidase S8, subtilisin, Ser-active site;Peptidase S8/S53 domain;Peptidase S8 propeptide/proteinase inhibitor I9 superfamily;Peptidase S8 propeptide/proteinase inhibitor I9	COG1404;ENOG410IKRT	Subtilisin-like serine proteases;-	GO:0006508;GO:0008236;GO:0016787;GO:0008233;GO:0004252	biological_process;molecular_function;molecular_function;molecular_function;molecular_function	proteolysis;serine-type peptidase activity;hydrolase activity;peptidase activity;serine-type endopeptidase activity	-	-	-
BPChr06G19163	Chr06;Chr06;Chr06;Chr06;Chr06;Chr06;Chr06;Chr06;Chr06;Chr06	34141402;34141647;34142288;34142510;34142899;34143679;34143999;34144292;34144482;34144806	34141497;34141735;34142439;34142753;34143418;34143782;34144217;34144403;34144695;34145335	+;+;+;+;+;+;+;+;+;+	2280	1.50294	7.44737	5.87748	0.574978	1.017	0.516206	0.00352581	0.644553	2.8186	-	A0A061FKX7	Subtilisin-like serine endopeptidase family protein isoform 2	XP_007009170.1	cucumisin	18585998	LOC18585998	cucumisin	-	PF00082;PF05922	Subtilase family;Peptidase inhibitor I9	IPR034197;IPR015500;IPR036852;IPR023828;IPR000209;IPR037045;IPR010259	Cucumisin-like catalytic domain;Peptidase S8, subtilisin-related;Peptidase S8/S53 domain superfamily;Peptidase S8, subtilisin, Ser-active site;Peptidase S8/S53 domain;Peptidase S8 propeptide/proteinase inhibitor I9 superfamily;Peptidase S8 propeptide/proteinase inhibitor I9	-	-	GO:0006508;GO:0008236;GO:0016787;GO:0008233;GO:0004252	biological_process;molecular_function;molecular_function;molecular_function;molecular_function	proteolysis;serine-type peptidase activity;hydrolase activity;peptidase activity;serine-type endopeptidase activity	-	-	-
BPChr06G19432	Chr06;Chr06;Chr06	25280048;25281430;25281705	25280299;25281538;25281859	-;-;-	516	39.5175	12.2768	21.7866	275.867	28.0056	48.1526	0.0473189	0.778269	-2.24429	-	B9RV37	Lactoylglutathione lyase, putative	XP_002517606.1	metallothiol transferase FosB	8282307	LOC8282307	metallothiol transferase FosB	-	PF00903	lyoxalase/Bleomycin resistance protein/Dioxygenase superfamily	IPR037523;IPR029068;IPR004360	Vicinal oxygen chelate (VOC) domain;Glyoxalase/Bleomycin resistance protein/Dihydroxybiphenyl dioxygenase;Glyoxalase/fosfomycin resistance/dioxygenase domain	-	-	GO:0016829	molecular_function	lyase activity	-	-	-
BPChr06G19444	Chr06;Chr06	25716280;25717254	25716714;25717478	-;-	660	4.87149	5.19493	6.17144	2.59321	2.82317	1.9814	0.00237381	0.618762	1.13584	-	A0A251PXE3	Uncharacterized protein	-	-	18783898	LOC18783898	protein LURP-one-related 5	-	-	-	IPR038595;IPR025659;IPR007612	LURP-one-related superfamily;Tubby-like, C-terminal;LURP-one-related	-	-	-	-	-	-	-	-
BPChr06G19478	Chr06;Chr06;Chr06;Chr06;Chr06;Chr06;Chr06;Chr06;Chr06;Chr06;Chr06;Chr06;Chr06;Chr06;Chr06;Chr06;Chr06;Chr06;Chr06;Chr06;Chr06;Chr06;Chr06;Chr06	24392488;24392860;24393794;24394067;24394395;24394614;24394973;24395373;24395806;24396243;24396459;24396710;24397038;24397298;24397711;24398436;24398834;24399002;24399546;24399735;24400013;24400302;24401225;24401955	24392745;24393114;24393965;24394294;24394525;24394697;24395263;24395705;24395906;24396365;24396615;24396813;24397201;24397614;24397995;24398737;24398924;24399055;24399622;24399894;24400097;24400390;24401345;24402226	-;-;-;-;-;-;-;-;-;-;-;-;-;-;-;-;-;-;-;-;-;-;-;-	4254	2.25746	1.54288	1.36921	5.7268	2.42365	3.21244	0.0162314	0.772769	-1.13071	-	A0A067KLP0	Uncharacterized protein	-	-	105634931	LOC105634931	pleiotropic drug resistance protein 1	-	PF00005;PF14510;PF08370;PF01061	ABC transporter;ABC-transporter extracellular N-terminal;Plant PDR ABC transporter associated;ABC-2 type transporter	IPR003439;IPR029481;IPR013581;IPR013525;IPR034003;IPR027417;IPR003593;IPR034001	ABC transporter-like;ABC-transporter N-terminal domain;Plant PDR ABC transporter associated;ABC-2 type transporter;ATP-binding cassette transporter, PDR-like subfamily G, domain 2;P-loop containing nucleoside triphosphate hydrolase;AAA+ ATPase domain;ATP-binding cassette transporter, PDR-like subfamily G, domain 1	-	-	GO:0016887;GO:0005524;GO:0000166;GO:0016020;GO:0016021	molecular_function;molecular_function;molecular_function;cellular_component;cellular_component	ATPase activity;ATP binding;nucleotide binding;membrane;integral component of membrane	-	-	-
BPChr06G19486	Chr06;Chr06	25593505;25594197	25593763;25594600	+;+	663	10.2732	6.40271	15.3588	3.7349	5.6208	6.11454	0.0269921	0.772769	1.0503	-	A0A1R3JYX8	Uncharacterized protein	-	-	-	-	-	-	-	-	IPR031107;IPR002068;IPR008978	Small heat shock protein HSP20;Alpha crystallin/Hsp20 domain;HSP20-like chaperone	-	-	-	-	-	-	-	-
BPChr06G22533	Chr06;Chr06	2869767;2870137	2870018;2870145	-;-	261	3.24176	3.87842	1.56059	6.41802	6.18718	5.51148	0.0282647	0.772769	-1.05003	-	A0A0L9TQA4	Uncharacterized protein	-	-	108323768	LOC108323768	SUMO-conjugating enzyme SCE1-like	-	PF00179	Ubiquitin-conjugating enzyme	IPR027230;IPR000608;IPR023313;IPR016135	SUMO-conjugating enzyme Ubc9;Ubiquitin-conjugating enzyme E2;Ubiquitin-conjugating enzyme, active site;Ubiquitin-conjugating enzyme/RWD-like	-	-	GO:0019789;GO:0005524;GO:0000166;GO:0016925	molecular_function;molecular_function;molecular_function;biological_process	SUMO transferase activity;ATP binding;nucleotide binding;protein sumoylation	-	-	-
BPChr06G22572	Chr06;Chr06;Chr06;Chr06;Chr06	2710505;2710949;2711480;2712503;2712684	2710704;2711388;2711707;2712616;2712760	-;-;-;-;-	1059	1.63787	2.65177	2.30773	1.23791	1.01659	0.987893	0.00853973	0.737766	1.02741	-	D7TTE5	Uncharacterized protein	XP_002283356.1	cinnamyl alcohol dehydrogenase 1	100247381	LOC100247381	cinnamyl alcohol dehydrogenase 1	-	PF08240;PF00107	Alcohol dehydrogenase GroES-like domain;Zinc-binding dehydrogenase	IPR011032;IPR036291;IPR013149;IPR002328;IPR020843;IPR013154	GroES-like superfamily;NAD(P)-binding domain superfamily;Alcohol dehydrogenase, C-terminal;Alcohol dehydrogenase, zinc-type, conserved site;Polyketide synthase, enoylreductase domain;Alcohol dehydrogenase, N-terminal	COG1064;KOG0023	Zn-dependent alcohol dehydrogenases;Alcohol dehydrogenase, class V	GO:0008270;GO:0046872;GO:0055114;GO:0016491	molecular_function;molecular_function;biological_process;molecular_function	zinc ion binding;metal ion binding;oxidation-reduction process;oxidoreductase activity	K00083	ko00940	Phenylpropanoid biosynthesis
BPChr06G25483	Chr06;Chr06	10482479;10483820	10483087;10484695	-;-	1485	0.512788	0.175913	0.246858	3.18787	0.390365	0.792559	0.0390796	0.778269	-2.22217	-	M5WCC2	Uncharacterized protein	XP_007210185.1	cytochrome P450 71A9	18776019	LOC18776019	cytochrome P450 71A9	-	PF00067	Cytochrome P450	IPR017972;IPR002401;IPR001128;IPR036396	Cytochrome P450, conserved site;Cytochrome P450, E-class, group I;Cytochrome P450;Cytochrome P450 superfamily	-	-	GO:0020037;GO:0005506;GO:0016491;GO:0055114;GO:0016020;GO:0004497;GO:0016705;GO:0016021;GO:0046872	molecular_function;molecular_function;molecular_function;biological_process;cellular_component;molecular_function;molecular_function;cellular_component;molecular_function	heme binding;iron ion binding;oxidoreductase activity;oxidation-reduction process;membrane;monooxygenase activity;oxidoreductase activity, acting on paired donors, with incorporation or reduction of molecular oxygen;integral component of membrane;metal ion binding	-	-	-
BPChr06G26082	Chr06;Chr06	29324233;29324932	29324771;29325454	+;+	1062	0.159341	0.73794	0.460243	5.58916	0.389892	1.60079	0.0455751	0.778269	-2.43033	-	B9IGY0	Uncharacterized protein	XP_002323691.2	hypothetical protein POPTR_0016s14860g	7472497	LOC7472497	suppressor protein SRP40	-	-	-	-	-	ENOG4111DSW;ENOG410J5WC	-;-	-	-	-	-	-	-
BPChr06G29453	Chr06;Chr06	5935142;5936575	5936083;5937207	+;+	1575	0.77895	0.953699	0.672393	0.27745	0.420638	0.394393	0.0123724	0.754336	1.13507	-	A0A061DU94	Cytochrome P450, family 78, subfamily A, polypeptide 6	-	-	-	-	-	-	PF00067	Cytochrome P450	IPR017972;IPR002401;IPR001128;IPR036396	Cytochrome P450, conserved site;Cytochrome P450, E-class, group I;Cytochrome P450;Cytochrome P450 superfamily	-	-	GO:0020037;GO:0005506;GO:0016491;GO:0055114;GO:0016020;GO:0004497;GO:0016705;GO:0016021;GO:0046872	molecular_function;molecular_function;molecular_function;biological_process;cellular_component;molecular_function;molecular_function;cellular_component;molecular_function	heme binding;iron ion binding;oxidoreductase activity;oxidation-reduction process;membrane;monooxygenase activity;oxidoreductase activity, acting on paired donors, with incorporation or reduction of molecular oxygen;integral component of membrane;metal ion binding	-	-	-
BPChr06G29620	Chr06;Chr06;Chr06;Chr06;Chr06	7523251;7523502;7523745;7524553;7525718	7523397;7523633;7523906;7524563;7526723	+;+;+;+;+	1458	0.406221	0.403134	0.391112	0.84919	1.13598	1.45751	0.00248449	0.619204	-1.51369	-	Q8L825	1-aminocyclopropane-1-carboxylate synthase	-	-	-	-	-	-	PF00155	Aminotransferase class I and II	IPR004838;IPR004839;IPR015421;IPR015424;IPR015422	Aminotransferases, class-I, pyridoxal-phosphate-binding site;Aminotransferase, class I/classII;Pyridoxal phosphate-dependent transferase, major domain;Pyridoxal phosphate-dependent transferase;Pyridoxal phosphate-dependent transferase domain 1	-	-	GO:0030170;GO:0009058;GO:0003824	molecular_function;biological_process;molecular_function	pyridoxal phosphate binding;biosynthetic process;catalytic activity	-	-	-
BPChr06G30322	Chr06;Chr06;Chr06;Chr06;Chr06;Chr06;Chr06;Chr06;Chr06;Chr06	50096658;50096903;50097962;50098178;50098550;50098923;50099402;50099694;50099899;50100215	50096759;50096997;50098056;50098360;50098813;50099303;50099504;50099805;50100112;50100741	+;+;+;+;+;+;+;+;+;+	2076	1.83403	3.91657	2.27594	0.526232	0.837704	0.551184	0.000939006	0.441432	2.06752	-	D7TLL6	Uncharacterized protein	-	-	100244497	LOC100244497	cucumisin	-	PF00082;PF05922	Subtilase family;Peptidase inhibitor I9	IPR034197;IPR015500;IPR036852;IPR023828;IPR000209;IPR037045;IPR010259	Cucumisin-like catalytic domain;Peptidase S8, subtilisin-related;Peptidase S8/S53 domain superfamily;Peptidase S8, subtilisin, Ser-active site;Peptidase S8/S53 domain;Peptidase S8 propeptide/proteinase inhibitor I9 superfamily;Peptidase S8 propeptide/proteinase inhibitor I9	COG1404;ENOG410IKRT	Subtilisin-like serine proteases;-	GO:0006508;GO:0008236;GO:0016787;GO:0008233;GO:0004252	biological_process;molecular_function;molecular_function;molecular_function;molecular_function	proteolysis;serine-type peptidase activity;hydrolase activity;peptidase activity;serine-type endopeptidase activity	-	-	-
BPChr06G30425	Chr06;Chr06;Chr06;Chr06;Chr06;Chr06;Chr06;Chr06;Chr06;Chr06	38330728;38331368;38331660;38331846;38332281;38332646;38333311;38333683;38334329;38334567	38331257;38331581;38331771;38332064;38332384;38333165;38333554;38333777;38334417;38334662	-;-;-;-;-;-;-;-;-;-	2223	3.55872	19.654	12.5877	1.09754	2.47731	1.92658	0.004952	0.675287	2.7	-	A0A061FKX7	Subtilisin-like serine endopeptidase family protein isoform 2	XP_007009170.1	cucumisin	18585998	LOC18585998	cucumisin	-	PF00082;PF05922	Subtilase family;Peptidase inhibitor I9	IPR034197;IPR015500;IPR036852;IPR023828;IPR000209;IPR037045;IPR010259	Cucumisin-like catalytic domain;Peptidase S8, subtilisin-related;Peptidase S8/S53 domain superfamily;Peptidase S8, subtilisin, Ser-active site;Peptidase S8/S53 domain;Peptidase S8 propeptide/proteinase inhibitor I9 superfamily;Peptidase S8 propeptide/proteinase inhibitor I9	-	-	GO:0006508;GO:0008236;GO:0016787;GO:0008233;GO:0004252	biological_process;molecular_function;molecular_function;molecular_function;molecular_function	proteolysis;serine-type peptidase activity;hydrolase activity;peptidase activity;serine-type endopeptidase activity	-	-	-
BPChr06G30615	Chr06	45387066	45387587	+	522	0.324176	0.875773	0.780297	2.23235	1.98307	1.87891	0.00861009	0.737766	-1.5887	-	A9PBT4	Zinc finger family protein	XP_002309447.1	zinc finger family protein	7492274	LOC7492274	RING-H2 finger protein ATL38	-	PF13639	Ring finger domain	IPR013083;IPR001841	Zinc finger, RING/FYVE/PHD-type;Zinc finger, RING-type	KOG0800;ENOG41121N2	FOG: Predicted E3 ubiquitin ligase;-	GO:0016020;GO:0016021;GO:0043161;GO:0016567;GO:0061630	cellular_component;cellular_component;biological_process;biological_process;molecular_function	membrane;integral component of membrane;proteasome-mediated ubiquitin-dependent protein catabolic process;protein ubiquitination;ubiquitin protein ligase activity	-	-	-
BPChr06G30727	Chr06;Chr06;Chr06	41448238;41448438;41449100	41448333;41448845;41449609	-;-;-	1014	0	0.739079	0.377144	2.17293	1.83177	1.24449	0.0421494	0.778269	-2.16944	-	U5GAK1	Uncharacterized protein	XP_006382653.1	hypothetical protein POPTR_0005s04160g	18098837	LOC18098837	transcription factor bHLH94	-	PF00010	Helix-loop-helix DNA-binding domain	IPR036638;IPR011598	Helix-loop-helix DNA-binding domain superfamily;Myc-type, basic helix-loop-helix (bHLH) domain	ENOG410YF8H;ENOG410IU2H	-;-	GO:0046983	molecular_function	protein dimerization activity	-	-	-
BPChr06G30736	Chr06;Chr06;Chr06;Chr06	36594524;36594706;36595234;36595491	36594622;36594793;36595377;36595567	-;-;-;-	408	1.6539	1.88129	2.09524	10.5275	6.47509	4.30526	0.00110338	0.476451	-1.91135	-	B9IPI8	Uncharacterized protein	XP_002325813.2	hypothetical protein POPTR_0019s07560g	7453575	LOC7453575	high mobility group B protein 7	-	-	-	IPR036910	High mobility group box domain superfamily	ENOG410J1JH;ENOG4111CNH	-;-	-	-	-	-	-	-
BPChr06G30971	Chr06;Chr06;Chr06;Chr06;Chr06;Chr06;Chr06;Chr06;Chr06;Chr06;Chr06;Chr06;Chr06	45120514;45120660;45120890;45121563;45121890;45122169;45122398;45122684;45122868;45123292;45123584;45123842;45124186	45120543;45120798;45121453;45121787;45122056;45122285;45122574;45122782;45123203;45123484;45123735;45123968;45124283	-;-;-;-;-;-;-;-;-;-;-;-;-	2424	13.4036	9.53751	9.14106	37.3767	14.4855	14.2425	0.0404881	0.778269	-1.0357	-	V5K8B9	Sucrose synthase	-	-	-	-	-		PF00862;PF00534	Sucrose synthase;lycosyl transferases group 1	IPR001296;IPR012820;IPR000368	Glycosyl transferase, family 1;Sucrose synthase, plant/cyanobacteria;Sucrose synthase	-	-	GO:0016157;GO:0016757;GO:0005985;GO:0016740	molecular_function;molecular_function;biological_process;molecular_function	sucrose synthase activity;transferase activity, transferring glycosyl groups;sucrose metabolic process;transferase activity	-	-	-
BPChr06G31100	Chr06;Chr06;Chr06;Chr06	51776904;51777223;51778139;51778414	51777125;51777414;51778304;51778805	+;+;+;+	972	4.29726	6.05416	5.14165	1.25694	3.87931	1.87002	0.0354364	0.778269	1.14268	-	A0A0H4CVY7	Peroxidase	-	-	-	-	-	-	PF00141	Peroxidase	IPR010255;IPR002016;IPR019794;IPR019793;IPR033905;IPR000823	Haem peroxidase;Haem peroxidase, plant/fungal/bacterial;Peroxidase, active site;Peroxidases heam-ligand binding site;Secretory peroxidase;Plant peroxidase	-	-	GO:0020037;GO:0016491;GO:0006979;GO:0004601;GO:0055114;GO:0005576;GO:0046872;GO:0098869;GO:0042744	molecular_function;molecular_function;biological_process;molecular_function;biological_process;cellular_component;molecular_function;biological_process;biological_process	heme binding;oxidoreductase activity;response to oxidative stress;peroxidase activity;oxidation-reduction process;extracellular region;metal ion binding;cellular oxidant detoxification;hydrogen peroxide catabolic process	-	-	-
BPChr06G31136	Chr06;Chr06;Chr06;Chr06	36638874;36639375;36640265;36640554	36639265;36639540;36640456;36640775	-;-;-;-	972	11.8205	14.086	5.39093	4.99817	5.88622	4.24689	0.0276304	0.772769	1.04658	-	A0A0H4CVY7	Peroxidase	-	-	-	-	-	-	PF00141	Peroxidase	IPR010255;IPR002016;IPR019794;IPR019793;IPR033905;IPR000823	Haem peroxidase;Haem peroxidase, plant/fungal/bacterial;Peroxidase, active site;Peroxidases heam-ligand binding site;Secretory peroxidase;Plant peroxidase	-	-	GO:0020037;GO:0016491;GO:0006979;GO:0004601;GO:0055114;GO:0005576;GO:0046872;GO:0098869;GO:0042744	molecular_function;molecular_function;biological_process;molecular_function;biological_process;cellular_component;molecular_function;biological_process;biological_process	heme binding;oxidoreductase activity;response to oxidative stress;peroxidase activity;oxidation-reduction process;extracellular region;metal ion binding;cellular oxidant detoxification;hydrogen peroxide catabolic process	-	-	-
BPChr06G31303	Chr06;Chr06;Chr06;Chr06;Chr06;Chr06;Chr06;Chr06	42597638;42598023;42598276;42598636;42598932;42599276;42600063;42601365	42597937;42598164;42598513;42598846;42599143;42599425;42600554;42602649	-;-;-;-;-;-;-;-	3030	0.47471	0.549619	0.201641	0.156237	0.218648	0.161847	0.0359167	0.778269	1.1907	-	A0A251Q479	Uncharacterized protein	-	-	18782958	LOC18782958	G-type lectin S-receptor-like serine/threonine-protein kinase At4g03230	-	-	-	IPR036426;IPR001480;IPR025287;IPR001245;IPR000719;IPR021820;IPR003609;IPR000858;IPR011009;IPR008271;IPR000742	Bulb-type lectin domain superfamily;Bulb-type lectin domain;Wall-associated receptor kinase, galacturonan-binding domain;Serine-threonine/tyrosine-protein kinase, catalytic domain;Protein kinase domain;S-locus receptor kinase, C-terminal;PAN/Apple domain;S-locus glycoprotein domain;Protein kinase-like domain superfamily;Serine/threonine-protein kinase, active site;EGF-like domain	-	-	GO:0004674;GO:0004672;GO:0006468;GO:0005524;GO:0016020;GO:0016021;GO:0048544;GO:0030247	molecular_function;molecular_function;biological_process;molecular_function;cellular_component;cellular_component;biological_process;molecular_function	protein serine/threonine kinase activity;protein kinase activity;protein phosphorylation;ATP binding;membrane;integral component of membrane;recognition of pollen;polysaccharide binding	-	-	-
BPChr06G31397	Chr06;Chr06;Chr06;Chr06;Chr06;Chr06;Chr06;Chr06;Chr06;Chr06	38316323;38316952;38317259;38317560;38317761;38318251;38318704;38319008;38320067;38320305	38316849;38317165;38317370;38317662;38318141;38318514;38318886;38319102;38320161;38320406	-;-;-;-;-;-;-;-;-;-	2076	3.42353	12.5991	5.37593	1.50853	3.94918	1.79528	0.0356716	0.778269	1.556	-	D7TLL6	Uncharacterized protein	-	-	100244497	LOC100244497	cucumisin	-	PF00082;PF05922	Subtilase family;Peptidase inhibitor I9	IPR034197;IPR015500;IPR036852;IPR023828;IPR000209;IPR037045;IPR010259	Cucumisin-like catalytic domain;Peptidase S8, subtilisin-related;Peptidase S8/S53 domain superfamily;Peptidase S8, subtilisin, Ser-active site;Peptidase S8/S53 domain;Peptidase S8 propeptide/proteinase inhibitor I9 superfamily;Peptidase S8 propeptide/proteinase inhibitor I9	COG1404;ENOG410IKRT	Subtilisin-like serine proteases;-	GO:0006508;GO:0008236;GO:0016787;GO:0008233;GO:0004252	biological_process;molecular_function;molecular_function;molecular_function;molecular_function	proteolysis;serine-type peptidase activity;hydrolase activity;peptidase activity;serine-type endopeptidase activity	-	-	-
BPChr06G31399	Chr06;Chr06	37840652;37840938	37840726;37842404	-;-	1542	1.06997	0.465878	0.739612	0.425081	0.21482	0.169614	0.023644	0.772769	1.48007	-	A0A2C9V2K7	Uncharacterized protein	-	-	110625174	LOC110625174	protein ENHANCED PSEUDOMONAS SUSCEPTIBILTY 1	-	-	-	IPR023213;IPR003480	Chloramphenicol acetyltransferase-like domain superfamily;Transferase	-	-	GO:0016747	molecular_function	transferase activity, transferring acyl groups other than amino-acyl groups	-	-	-
BPChr07G01562	Chr07	17618638	17618988	-	351	75.9321	482.179	84.9443	58.7209	11.7967	25.7074	0.0223808	0.772769	2.74496	-	A0A061EBR2	Uncharacterized protein	-	-	-	-	-	-	-	-	IPR034577	Protein NIM1-INTERACTING 2	-	-	GO:0010112	biological_process	regulation of systemic acquired resistance	-	-	-
BPChr07G03269	Chr07;Chr07	7453571;7454461	7454390;7455185	-;-	1545	5.72281	4.01568	5.72086	62.6013	6.00328	7.13111	0.0476503	0.778269	-2.27499	-	B9NA97	FAD-binding domain-containing family protein	XP_006370482.1	FAD-binding domain-containing family protein	18095776	LOC18095776	berberine bridge enzyme-like 18	-	PF01565;PF08031	AD binding domain;Berberine and berberine like	IPR016167;IPR016166;IPR006094;IPR012951;IPR036318	FAD-binding, type 2, subdomain 1;FAD-binding, type 2;FAD linked oxidase, N-terminal;Berberine/berberine-like;FAD-binding, type 2-like superfamily	ENOG410IKHK;COG0277	-;FAD/FMN-containing dehydrogenases	GO:0016614;GO:0003824;GO:0016491;GO:0050660;GO:0055114	molecular_function;molecular_function;molecular_function;molecular_function;biological_process	oxidoreductase activity, acting on CH-OH group of donors;catalytic activity;oxidoreductase activity;flavin adenine dinucleotide binding;oxidation-reduction process	-	-	-
BPChr07G06565	Chr07;Chr07;Chr07;Chr07	1906965;1910958;1911521;1912145	1907178;1911256;1911727;1912438	+;+;+;+	1014	0.750977	1.0949	0.964059	5.20731	1.30671	1.61208	0.0352777	0.778269	-1.51281	-	W9RRW5	Haloacid dehalogenase-like hydrolase domain-containing protein 3	XP_010097041.1	Haloacid dehalogenase-like hydrolase domain-containing protein 3	21387394	LOC21387394	haloacid dehalogenase-like hydrolase domain-containing protein 3	-	PF00702	haloacid dehalogenase-like hydrolase	IPR023214;IPR011949;IPR036412;IPR006439	HAD superfamily;HAD-superfamily hydrolase, subfamily IA, REG-2-like;HAD-like superfamily;HAD hydrolase, subfamily IA	-	-	GO:0016787;GO:0008152	molecular_function;biological_process	hydrolase activity;metabolic process	-	-	-
BPChr07G09740	Chr07;Chr07;Chr07	8937901;8941516;8942934	8938312;8942114;8943788	+;+;+	1866	4.64766	1.78494	1.96454	13.524	3.39507	8.40979	0.0307334	0.773271	-1.58756	-	F6HLW9	Uncharacterized protein	-	-	-	-	-	-	PF13906;PF13520	C-terminus of AA_permease;Amino acid permease	IPR002293;IPR029485	Amino acid/polyamine transporter I;Cationic amino acid transporter, C-terminal	COG0531;KOG1286	Amino acid transporters;Amino acid transporters	GO:0055085;GO:0022857;GO:0016021;GO:0016020	biological_process;molecular_function;cellular_component;cellular_component	transmembrane transport;transmembrane transporter activity;integral component of membrane;membrane	-	-	-
BPChr07G09839	Chr07;Chr07;Chr07;Chr07	23090860;23091156;23091627;23092259	23090907;23091271;23091671;23092376	-;-;-;-	327	34.2839	108.746	37.742	10.0226	14.6886	18.696	0.00600303	0.681003	2.05389	-	-	-	-	-	-	-	-	-	-	-	-	-	-	-	-	-	-	-	-	-
BPChr07G09864	Chr07;Chr07;Chr07	22429643;22432340;22432669	22431007;22432444;22432809	-;-;-	1611	51.9425	46.5586	16.51	9.8554	14.6761	20.9836	0.0269615	0.772769	1.33193	-	V7BSL0	Uncharacterized protein	XP_007147562.1	hypothetical protein PHAVU_006G134900g	18628708	PHAVU_006G134900g	hypothetical protein	-	PF13639;PF13519	Ring finger domain;von Willebrand factor type A domain	IPR013083;IPR036465;IPR002035;IPR001841	Zinc finger, RING/FYVE/PHD-type;von Willebrand factor A-like domain superfamily;von Willebrand factor, type A;Zinc finger, RING-type	-	-	-	-	-	-	-	-
BPChr07G09929	Chr07;Chr07;Chr07;Chr07;Chr07;Chr07;Chr07;Chr07;Chr07;Chr07;Chr07;Chr07;Chr07;Chr07;Chr07	20634123;20635549;20636440;20637460;20637719;20638159;20638505;20638654;20638860;20639383;20640267;20641875;20642445;20643560;20645893	20634242;20636112;20637299;20637628;20638046;20638414;20638571;20638722;20639221;20639916;20641464;20642225;20642682;20645805;20646045	+;+;+;+;+;+;+;+;+;+;+;+;+;+;+	7515	0.242065	0.386719	0.314362	0.111451	0.176315	0.0870075	0.0084798	0.737766	1.33546	-	A0A251R7H3	Uncharacterized protein	-	-	109947224	LOC109947224	uncharacterized LOC109947224	-	-	-	IPR014016;IPR027417;IPR011990;IPR034739	UvrD-like helicase, ATP-binding domain;P-loop containing nucleoside triphosphate hydrolase;Tetratricopeptide-like helical domain superfamily;UvrD/AddA helicase, N-terminal	-	-	GO:0005524	molecular_function	ATP binding	-	-	-
BPChr07G12379	Chr07	3085078	3085950	-	873	20.256	31.4195	21.6022	7.25803	11.0512	17.7134	0.0236249	0.772769	1.02318	-	A0A1Q3AT39	DUF761 domain-containing protein/DUF4408 domain-containing protein	-	-	-	-	-	-	-	-	IPR025520;IPR008480	Domain of unknown function DUF4408;Protein of unknown function DUF761, plant	-	-	GO:0016021;GO:0016020	cellular_component;cellular_component	integral component of membrane;membrane	-	-	-
BPChr07G15634	Chr07;Chr07;Chr07;Chr07	24823160;24825244;24825507;24825746	24823939;24825375;24825659;24826054	+;+;+;+	1374	4.86477	8.15158	2.31227	2.91534	1.44652	2.11767	0.0378975	0.778269	1.24318	-	A0A251PEZ0	Uncharacterized protein	-	-	18780357	LOC18780357	uncharacterized LOC18780357	-	-	-	IPR002781	Transmembrane protein TauE-like	-	-	GO:0016021;GO:0016020	cellular_component;cellular_component	integral component of membrane;membrane	-	-	-
BPChr07G15637	Chr07;Chr07;Chr07;Chr07;Chr07;Chr07;Chr07;Chr07;Chr07	25544209;25545239;25545522;25545765;25546121;25546422;25546781;25547303;25548619	25544414;25545413;25545669;25546002;25546331;25546660;25546891;25548523;25548784	-;-;-;-;-;-;-;-;-	2715	3.0229	3.63221	4.84577	15.3709	4.94133	5.61141	0.0432616	0.778269	-1.16003	-	A0A251PID0	Uncharacterized protein	-	-	18779778	LOC18779778	uncharacterized LOC18779778	-	-	-	IPR017441;IPR036426;IPR001480;IPR001245;IPR000719;IPR003609;IPR000858;IPR011009;IPR008271;IPR024171	Protein kinase, ATP binding site;Bulb-type lectin domain superfamily;Bulb-type lectin domain;Serine-threonine/tyrosine-protein kinase, catalytic domain;Protein kinase domain;PAN/Apple domain;S-locus glycoprotein domain;Protein kinase-like domain superfamily;Serine/threonine-protein kinase, active site;S-receptor-like serine/threonine-protein kinase	-	-	GO:0004674;GO:0004672;GO:0006468;GO:0016310;GO:0005524;GO:0000166;GO:0016020;GO:0016021;GO:0016301;GO:0016740;GO:0048544	molecular_function;molecular_function;biological_process;biological_process;molecular_function;molecular_function;cellular_component;cellular_component;molecular_function;molecular_function;biological_process	protein serine/threonine kinase activity;protein kinase activity;protein phosphorylation;phosphorylation;ATP binding;nucleotide binding;membrane;integral component of membrane;kinase activity;transferase activity;recognition of pollen	-	-	-
BPChr07G17331	Chr07;Chr07	26465263;26469317	26466529;26469390	+;+	1341	1.04106	1.63147	1.33645	0.515951	0.648424	0.560731	0.00525048	0.677064	1.21696	-	A0A061FWZ3	FASCICLIN-like arabinogalactan protein 16 isoform 1	-	-	-	-	-	-	PF02469	asciclin domain	IPR036378;IPR000782	FAS1 domain superfamily;FAS1 domain	-	-	-	-	-	-	-	-
BPChr07G17357	Chr07;Chr07;Chr07;Chr07;Chr07;Chr07	4050150;4050655;4050902;4051309;4052834;4053985	4050233;4050729;4051023;4051510;4052894;4054271	-;-;-;-;-;-	831	70.1011	52.144	45.1429	29.8859	26.0099	26.9492	0.000775718	0.420093	1.01515	-	A0A251U896	Putative urease accessory protein G	-	-	110873331	LOC110873331	urease accessory protein G	-	-	-	IPR012202;IPR027417;IPR004400;IPR003495	[NiFe]-hydrogenase/urease maturation factor, Ni2-binding GTPase;P-loop containing nucleoside triphosphate hydrolase;Urease accessory protein UreG;CobW/HypB/UreG, nucleotide-binding domain	-	-	GO:0003924;GO:0006807;GO:0016151	molecular_function;biological_process;molecular_function	GTPase activity;nitrogen compound metabolic process;nickel cation binding	-	-	-
BPChr07G18813	Chr07;Chr07;Chr07	19043664;19043889;19044315	19043786;19044233;19044392	+;+;+	546	5.11379	9.50908	2.76019	1.33389	1.66839	2.03583	0.00819195	0.736866	1.7806	-	A5C0F4	Uncharacterized protein	-	-	100854681	LOC100854681	transcription factor bHLH36	-	PF00010	Helix-loop-helix DNA-binding domain	IPR015660;IPR011598;IPR036638	Achaete-scute transcription factor-related;Myc-type, basic helix-loop-helix (bHLH) domain;Helix-loop-helix DNA-binding domain superfamily	ENOG41115Q0;ENOG410J22Z	-;-	GO:0046983;GO:0006357;GO:0003677	molecular_function;biological_process;molecular_function	protein dimerization activity;regulation of transcription by RNA polymerase II;DNA binding	-	-	-
BPChr07G22610	Chr07;Chr07;Chr07;Chr07	27772380;27774416;27774641;27775117	27773319;27774558;27774751;27775734	+;+;+;+	1812	3.29195	4.45116	2.58506	1.56754	1.32537	0.866042	0.00221773	0.618762	1.45961	-	A0A2C9U7N6	Uncharacterized protein	-	-	110604086	LOC110604086	uncharacterized LOC110604086	-	-	-	IPR001876;IPR036443;IPR005135;IPR036691	Zinc finger, RanBP2-type;Zinc finger, RanBP2-type superfamily;Endonuclease/exonuclease/phosphatase;Endonuclease/exonuclease/phosphatase superfamily	-	-	GO:0046872	molecular_function	metal ion binding	-	-	-
BPChr07G24831	Chr07;Chr07;Chr07	17325956;17326700;17326970	17326317;17326748;17327143	-;-;-	585	5.92993	13.2848	6.05751	3.23691	4.67151	3.63256	0.0209442	0.772769	1.13064	-	B9I0G7	Uncharacterized protein	XP_002317008.2	hypothetical protein POPTR_0011s14420g	7470962	LOC7470962	probable LRR receptor-like serine/threonine-protein kinase At3g47570	-	PF08263;PF13855;PF00069	Leucine rich repeat N-terminal domain;Leucine rich repeat;Protein kinase domain	IPR032675;IPR017441;IPR013210;IPR003591;IPR000719;IPR001611;IPR011009;IPR008271	Leucine-rich repeat domain superfamily;Protein kinase, ATP binding site;Leucine-rich repeat-containing N-terminal, plant-type;Leucine-rich repeat, typical subtype;Protein kinase domain;Leucine-rich repeat;Protein kinase-like domain superfamily;Serine/threonine-protein kinase, active site	COG0515;ENOG410IHKA;COG4886	Serine/threonine protein kinase;-;Leucine-rich repeat (LRR) protein	GO:0004674;GO:0004672;GO:0006468;GO:0016310;GO:0005524;GO:0000166;GO:0016020;GO:0016021;GO:0016301;GO:0016740	molecular_function;molecular_function;biological_process;biological_process;molecular_function;molecular_function;cellular_component;cellular_component;molecular_function;molecular_function	protein serine/threonine kinase activity;protein kinase activity;protein phosphorylation;phosphorylation;ATP binding;nucleotide binding;membrane;integral component of membrane;kinase activity;transferase activity	-	-	-
BPChr07G26404	Chr07;Chr07;Chr07;Chr07;Chr07;Chr07;Chr07;Chr07;Chr07;Chr07;Chr07;Chr07;Chr07;Chr07;Chr07;Chr07;Chr07;Chr07;Chr07;Chr07;Chr07;Chr07;Chr07	12474782;12474930;12475202;12475507;12475821;12476092;12477170;12477754;12479879;12480308;12481107;12481707;12483500;12483777;12484084;12484394;12484665;12489061;12489238;12489515;12489820;12490130;12490386	12474842;12475129;12475412;12475744;12475971;12476187;12477285;12477821;12480221;12480757;12481224;12481779;12483699;12483987;12484321;12484544;12484843;12489158;12489437;12489725;12490057;12490280;12490691	+;+;+;+;+;+;+;+;+;+;+;+;+;+;+;+;+;+;+;+;+;+;+	4308	0.245503	0.166756	0.0945485	2.38373	0.576693	0.341501	0.0142576	0.772769	-2.68981	-	M1AJH1	Uncharacterized protein	-	-	-	-	-	-	PF07714;PF11883;PF08276;PF01453	Protein tyrosine kinase;omain of unknown function (DUF3403);PAN-like domain;-mannose binding lectin	IPR036426;IPR001480;IPR001245;IPR000719;IPR021820;IPR003609;IPR011009;IPR008271	Bulb-type lectin domain superfamily;Bulb-type lectin domain;Serine-threonine/tyrosine-protein kinase, catalytic domain;Protein kinase domain;S-locus receptor kinase, C-terminal;PAN/Apple domain;Protein kinase-like domain superfamily;Serine/threonine-protein kinase, active site	COG0515;ENOG410JANZ	Serine/threonine protein kinase;-	GO:0004674;GO:0004672;GO:0006468;GO:0005524;GO:0016020;GO:0016021	molecular_function;molecular_function;biological_process;molecular_function;cellular_component;cellular_component	protein serine/threonine kinase activity;protein kinase activity;protein phosphorylation;ATP binding;membrane;integral component of membrane	-	-	-
BPChr07G26458	Chr07;Chr07;Chr07	11777154;11777663;11784445	11777512;11779663;11784568	-;-;-	2484	1.08998	1.87983	0.918262	0.513098	0.683441	0.710719	0.0188322	0.772769	1.02642	-	A0A061FQM9	Serine-threonine protein kinase, plant-type, putative	-	-	-	-	-	-	PF08263;PF13855;PF00069	Leucine rich repeat N-terminal domain;Leucine rich repeat;Protein kinase domain	IPR032675;IPR017441;IPR013210;IPR003591;IPR000719;IPR001611;IPR011009;IPR008271	Leucine-rich repeat domain superfamily;Protein kinase, ATP binding site;Leucine-rich repeat-containing N-terminal, plant-type;Leucine-rich repeat, typical subtype;Protein kinase domain;Leucine-rich repeat;Protein kinase-like domain superfamily;Serine/threonine-protein kinase, active site	-	-	GO:0004674;GO:0004672;GO:0006468;GO:0016310;GO:0005524;GO:0000166;GO:0016020;GO:0016021;GO:0016301;GO:0016740	molecular_function;molecular_function;biological_process;biological_process;molecular_function;molecular_function;cellular_component;cellular_component;molecular_function;molecular_function	protein serine/threonine kinase activity;protein kinase activity;protein phosphorylation;phosphorylation;ATP binding;nucleotide binding;membrane;integral component of membrane;kinase activity;transferase activity	-	-	-
BPChr07G30136	Chr07;Chr07;Chr07	4333293;4339300;4340420	4333496;4339446;4340719	-;-;-	651	2.85933	3.76196	1.62676	1.06281	1.65372	1.10484	0.0285163	0.772769	1.1105	-	A0A2C9U5L3	Uncharacterized protein	-	-	110605578	LOC110605578	uncharacterized LOC110605578	-	-	-	-	-	-	-	GO:0016021;GO:0016020	cellular_component;cellular_component	integral component of membrane;membrane	-	-	-
BPChr07G32041	Chr07	28828265	28828615	+	351	3.13371	3.07002	3.48132	11.3084	5.4265	4.00513	0.0372324	0.778269	-1.08888	-	W9R7F6	Cysteine proteinase inhibitor	XP_010094696.1	Cysteine proteinase inhibitor 5	21387776	LOC21387776	cysteine proteinase inhibitor 5	-	PF16845	Aspartic acid proteinase inhibitor	IPR000010;IPR027214	Cystatin domain;Cystatin	-	-	GO:0010466;GO:0030414;GO:0010951;GO:0004869	biological_process;molecular_function;biological_process;molecular_function	negative regulation of peptidase activity;peptidase inhibitor activity;negative regulation of endopeptidase activity;cysteine-type endopeptidase inhibitor activity	-	-	-
BPChr08G01368	Chr08;Chr08;Chr08;Chr08	16111793;16112049;16112359;16112573	16111868;16112154;16112463;16113395	-;-;-;-	1110	1.94374	3.11829	2.75213	1.67313	0.895276	0.765784	0.0131372	0.764825	1.2339	-	A0A2C9WLC6	Uncharacterized protein	-	-	110620738	LOC110620738	L-type lectin-domain containing receptor kinase IV.2-like	-	-	-	IPR013320;IPR017441;IPR001220;IPR000719;IPR011009;IPR008271	Concanavalin A-like lectin/glucanase domain superfamily;Protein kinase, ATP binding site;Legume lectin domain;Protein kinase domain;Protein kinase-like domain superfamily;Serine/threonine-protein kinase, active site	-	-	GO:0004672;GO:0006468;GO:0005524;GO:0030246;GO:0016020;GO:0016021	molecular_function;biological_process;molecular_function;molecular_function;cellular_component;cellular_component	protein kinase activity;protein phosphorylation;ATP binding;carbohydrate binding;membrane;integral component of membrane	-	-	-
BPChr08G03027	Chr08;Chr08;Chr08;Chr08;Chr08;Chr08;Chr08;Chr08;Chr08	42648690;42649629;42651319;42652011;42652447;42652875;42653484;42653646;42654235	42649527;42651222;42651899;42652264;42652741;42653395;42653547;42653885;42654326	+;+;+;+;+;+;+;+;+	4479	4.45813	8.34754	11.6584	1.60165	2.79187	3.79558	0.0103453	0.745922	1.58118	-	A0A1Q3DE24	ABC_tran domain-containing protein/ABC_membrane domain-containing protein	-	-	-	-	-	-	-	-	IPR003439;IPR011527;IPR036640;IPR017871;IPR027417;IPR003593	ABC transporter-like;ABC transporter type 1, transmembrane domain;ABC transporter type 1, transmembrane domain superfamily;ABC transporter, conserved site;P-loop containing nucleoside triphosphate hydrolase;AAA+ ATPase domain	-	-	GO:0016887;GO:0042626;GO:0055085;GO:0005524;GO:0000166;GO:0016020;GO:0016021	molecular_function;molecular_function;biological_process;molecular_function;molecular_function;cellular_component;cellular_component	ATPase activity;ATPase activity, coupled to transmembrane movement of substances;transmembrane transport;ATP binding;nucleotide binding;membrane;integral component of membrane	-	-	-
BPChr08G03120	Chr08;Chr08;Chr08;Chr08;Chr08	43628465;43629713;43630079;43631001;43631145	43628466;43630007;43630899;43631067;43631150	-;-;-;-;-	1191	7.2462	20.7	1.57317	0.305754	1.32112	0.933303	0.0105678	0.745922	3.51999	-	A0A067H295	Uncharacterized protein	-	-	-	-	-	-	-	-	-	-	-	-	-	-	-	-	-	-
BPChr08G05150	Chr08;Chr08	7423738;7425457	7424066;7425916	-;-	789	9.70495	12.9539	16.1584	4.9846	2.67647	5.30382	0.00170118	0.552544	1.58596	-	D7T705	Uncharacterized protein	XP_002278864.1	uncharacterized protein LOC100261442	100261442	LOC100261442	uncharacterized N-acetyltransferase p20	-	PF13302	Acetyltransferase (GNAT) domain	IPR016181;IPR000182	Acyl-CoA N-acyltransferase;GNAT domain	ENOG410J1GC;COG1670	-;Acetyltransferases, including N-acetylases of ribosomal proteins	GO:0008080	molecular_function	N-acetyltransferase activity	-	-	-
BPChr08G05432	Chr08	13433155	13434522	+	1368	10.8546	18.0694	5.15099	3.93966	3.05706	4.39731	0.00972779	0.745922	1.57821	-	A0A0A7DLK9	GRAS family transcription factor SHR2	-	-	112020835;112039835	LOC112020835;LOC112039835	protein SHORT-ROOT-like;protein SHORT-ROOT-like	-;-	PF03514	RAS domain family	IPR005202	Transcription factor GRAS	-	-	GO:0006355;GO:0006351	biological_process;biological_process	regulation of transcription, DNA-templated;transcription, DNA-templated	-	-	-
BPChr08G05434	Chr08	13425819	13426502	+	684	2.16473	3.38951	0.535941	0.692103	0.665894	0.669156	0.0434886	0.778269	1.58283	-	M5XBH6	Uncharacterized protein	XP_007221612.1	protein SHORT-ROOT	18793557	LOC18793557	protein SHORT-ROOT	-	PF03514	RAS domain family	IPR005202	Transcription factor GRAS	-	-	GO:0006355;GO:0006351	biological_process;biological_process	regulation of transcription, DNA-templated;transcription, DNA-templated	-	-	-
BPChr08G07608	Chr08;Chr08;Chr08	10093450;10094342;10095272	10093605;10094559;10095587	+;+;+	690	1.34886	2.22425	1.65287	0.949964	0.600095	0.852863	0.0171657	0.772769	1.11812	-	A0A1R3GK36	Thiaminase-2/PQQ biosynthesis protein C	-	-	-	-	-	-	-	-	IPR004305;IPR026285;IPR016084	Thiaminase-2/PQQC;TenA_E protein;Haem oxygenase-like, multi-helical	-	-	-	-	-	-	-	-
BPChr08G10722	Chr08	28591791	28594994	+	3204	0.963878	1.15165	1.15686	2.65954	0.91756	3.67338	0.0468029	0.778269	-1.13845	-	A0A061EN90	Calcium-transporting ATPase	-	-	-	-	-	-	PF00690;PF00122;PF00702;PF00689	Cation transporter/ATPase, N-terminus;1-E2 ATPase;haloacid dehalogenase-like hydrolase;Cation transporting ATPase, C-terminus	IPR004014;IPR023299;IPR001757;IPR036412;IPR018303;IPR023214;IPR008250;IPR023298;IPR006408;IPR006068	Cation-transporting P-type ATPase, N-terminal;P-type ATPase, cytoplasmic domain N;P-type ATPase;HAD-like superfamily;P-type ATPase, phosphorylation site;HAD superfamily;P-type ATPase, A domain superfamily;P-type ATPase, transmembrane domain superfamily;P-type ATPase, subfamily IIB;Cation-transporting P-type ATPase, C-terminal	-	-	GO:0099132;GO:0006816;GO:0005388;GO:0005524;GO:0070588;GO:0006811;GO:0000166;GO:0016020;GO:0016021;GO:0016787	biological_process;biological_process;molecular_function;molecular_function;biological_process;biological_process;molecular_function;cellular_component;cellular_component;molecular_function	ATP hydrolysis coupled cation transmembrane transport;calcium ion transport;calcium-transporting ATPase activity;ATP binding;calcium ion transmembrane transport;ion transport;nucleotide binding;membrane;integral component of membrane;hydrolase activity	-	-	-
BPChr08G10750	Chr08	28631398	28634301	+	2904	0.480739	0.607199	0.56104	1.42952	0.527562	1.79001	0.0329052	0.778269	-1.17471	-	A0A061EMF0	Calcium-transporting ATPase	-	-	-	-	-	-	PF00690;PF00122;PF00702;PF00689	Cation transporter/ATPase, N-terminus;1-E2 ATPase;haloacid dehalogenase-like hydrolase;Cation transporting ATPase, C-terminus	IPR004014;IPR023299;IPR001757;IPR036412;IPR018303;IPR023214;IPR008250;IPR023298;IPR006408;IPR006068	Cation-transporting P-type ATPase, N-terminal;P-type ATPase, cytoplasmic domain N;P-type ATPase;HAD-like superfamily;P-type ATPase, phosphorylation site;HAD superfamily;P-type ATPase, A domain superfamily;P-type ATPase, transmembrane domain superfamily;P-type ATPase, subfamily IIB;Cation-transporting P-type ATPase, C-terminal	-	-	GO:0099132;GO:0006816;GO:0005388;GO:0005524;GO:0006811;GO:0070588;GO:0000166;GO:0016020;GO:0016021;GO:0016787	biological_process;biological_process;molecular_function;molecular_function;biological_process;biological_process;molecular_function;cellular_component;cellular_component;molecular_function	ATP hydrolysis coupled cation transmembrane transport;calcium ion transport;calcium-transporting ATPase activity;ATP binding;ion transport;calcium ion transmembrane transport;nucleotide binding;membrane;integral component of membrane;hydrolase activity	-	-	-
BPChr08G10764	Chr08;Chr08;Chr08;Chr08;Chr08;Chr08;Chr08;Chr08;Chr08;Chr08;Chr08;Chr08	29001467;29001876;29002179;29002440;29004061;29004523;29004995;29006097;29006493;29006966;29007139;29007379	29001782;29002083;29002350;29002505;29004174;29004639;29005121;29006383;29006683;29007051;29007215;29007567	+;+;+;+;+;+;+;+;+;+;+;+	1950	2.47322	2.81325	0.877294	0.149396	0.72196	0.285017	0.0105951	0.745922	2.41447	-	M5XJR7	Uncharacterized protein	XP_007225118.1	sulfate transporter 3.1	18792039	LOC18792039	sulfate transporter 3.1	-	PF01740;PF00916	STAS domain;Sulfate permease family	IPR036513;IPR018045;IPR001902;IPR002645;IPR011547	STAS domain superfamily;Sulphate anion transporter, conserved site;SLC26A/SulP transporter;STAS domain;SLC26A/SulP transporter domain	-	-	GO:0055085;GO:0008271;GO:0008272;GO:1902358;GO:0015116;GO:0016020;GO:0016021	biological_process;molecular_function;biological_process;biological_process;molecular_function;cellular_component;cellular_component	transmembrane transport;secondary active sulfate transmembrane transporter activity;sulfate transport;sulfate transmembrane transport;sulfate transmembrane transporter activity;membrane;integral component of membrane	-	-	-
BPChr08G10774	Chr08;Chr08;Chr08;Chr08	28530104;28530305;28530643;28531431	28530179;28530462;28530723;28531568	+;+;+;+	453	12.0471	24.4363	23.4678	47.1067	48.5361	60.0456	0.00235173	0.618762	-1.37185	-	A0A1U8MUY9	calmodulin-like protein 8	XP_016730661.1	calmodulin-like protein 8	107941607	LOC107941607	calmodulin-like protein 8	-	-	-	IPR018247;IPR002048;IPR011992	EF-Hand 1, calcium-binding site;EF-hand domain;EF-hand domain pair	-	-	GO:0005509	molecular_function	calcium ion binding	K13448	ko04626	Plant-pathogen interaction
BPChr08G11298	Chr08;Chr08;Chr08	38103951;38105124;38106513	38104342;38105393;38107056	+;+;+	1206	13.3299	21.9317	8.00445	5.79746	6.24875	7.07537	0.0137134	0.772769	1.17542	-	A0A251R698	Uncharacterized protein	-	-	18793540	LOC18793540	protein STRICTOSIDINE SYNTHASE-LIKE 10	-	-	-	IPR011042;IPR004141;IPR018119	Six-bladed beta-propeller, TolB-like;Strictosidine synthase;Strictosidine synthase, conserved region	-	-	GO:0016844;GO:0009058	molecular_function;biological_process	strictosidine synthase activity;biosynthetic process	-	-	-
BPChr08G13224	Chr08	29752594	29753913	+	1320	21.8576	12.8389	14.4412	42.6224	77.3863	30.7612	0.00511658	0.677064	-1.62543	-	-	-	-	-	-	-	-	-	-	-	-	-	-	-	-	-	-	-	-	-
BPChr08G13244	Chr08	29766156	29766803	+	648	39.1713	37.5922	29.1658	209.444	89.0113	30.9272	0.0372871	0.778269	-1.63043	-	-	-	-	-	-	-	-	-	-	-	-	-	-	-	-	-	-	-	-	-
BPChr08G13282	Chr08	29721268	29722584	+	1317	10.3112	5.18197	6.15457	25.7976	19.8072	12.0396	0.00697724	0.700233	-1.41304	-	-	-	-	-	-	-	-	-	-	-	-	-	-	-	-	-	-	-	-	-
BPChr08G13298	Chr08	29607261	29608877	-	1617	0.261627	0.343299	0.478601	2.52227	0.204856	1.759	0.0440837	0.778269	-2.03063	-	M5XWK8	Uncharacterized protein	XP_007222371.1	probable inorganic phosphate transporter 1-3	18789129	LOC18789129	probable inorganic phosphate transporter 1-3	-	PF00083	Sugar (and other) transporter	IPR005828;IPR004738;IPR036259;IPR020846	Major facilitator, sugar transporter-like;Phosphate permease;MFS transporter superfamily;Major facilitator superfamily domain	-	-	GO:0006817;GO:0055085;GO:0022857;GO:0005315;GO:0016020;GO:0016021	biological_process;biological_process;molecular_function;molecular_function;cellular_component;cellular_component	phosphate ion transport;transmembrane transport;transmembrane transporter activity;inorganic phosphate transmembrane transporter activity;membrane;integral component of membrane	-	-	-
BPChr08G13323	Chr08	31300250	31300693	+	444	2.66788	2.05925	3.6695	2.37847	11.4707	22.8999	0.0293525	0.772769	-2.13218	-	A0A1R3GM39	Uncharacterized protein	-	-	-	-	-	-	-	-	-	-	-	-	-	-	-	-	-	-
BPChr08G13354	Chr08	29732092	29733831	+	1740	23.0246	14.2626	17.861	43.489	82.2181	32.2797	0.00632817	0.681003	-1.52595	-	-	-	-	-	-	-	-	-	-	-	-	-	-	-	-	-	-	-	-	-
BPChr08G13372	Chr08	29739654	29740970	+	1317	26.8221	15.9426	15.2163	62.7935	45.2422	28.3737	0.0103342	0.745922	-1.23352	-	-	-	-	-	-	-	-	-	-	-	-	-	-	-	-	-	-	-	-	-
BPChr08G15310	Chr08;Chr08;Chr08	36306352;36306499;36309039	36306414;36307626;36309395	+;+;+	1548	6.66823	11.0956	11.2091	1.88193	5.51017	3.54809	0.0143463	0.772769	1.40186	-	M5Y512	Uncharacterized protein	XP_007225756.1	BTB/POZ domain-containing protein At3g19850	18789062	LOC18789062	BTB/POZ domain-containing protein At3g19850	-	PF03000	NPH3 family	IPR011333;IPR027356;IPR000210	SKP1/BTB/POZ domain superfamily;NPH3 domain;BTB/POZ domain	-	-	-	-	-	-	-	-
BPChr08G16118	Chr08;Chr08;Chr08	32702347;32703314;32705598	32703066;32703370;32705765	-;-;-	945	15.1313	10.3663	9.91349	18.2654	32.0736	23.5252	0.00652211	0.681351	-1.0659	-	A0A0A0L867	Uncharacterized protein	-	-	101203935	LOC101203935	plasmodesmata-located protein 2	-	PF01657	Salt stress response/antifungal	IPR038408;IPR002902	Gnk2-homologous domain superfamily;Gnk2-homologous domain	-	-	-	-	-	-	-	-
BPChr08G16209	Chr08;Chr08;Chr08;Chr08;Chr08;Chr08;Chr08;Chr08;Chr08;Chr08;Chr08;Chr08;Chr08;Chr08;Chr08	33209780;33210647;33210854;33211702;33213030;33213497;33213966;33214309;33214702;33215144;33215357;33215644;33216472;33216871;33217134	33210016;33210727;33211088;33212056;33213078;33213568;33214095;33214429;33214954;33215248;33215401;33215802;33216660;33217019;33217224	+;+;+;+;+;+;+;+;+;+;+;+;+;+;+	2271	2.86877	4.24169	1.112	0.833815	0.729309	1.38201	0.0244379	0.772769	1.47573	-	A0A291NX36	Phosphate transporter PHO1	-	-	-	-	-	-	-	-	IPR004331;IPR004342;IPR034092	SPX domain;EXS, C-terminal;PHO1, SPX domain	-	-	GO:0016021;GO:0016020	cellular_component;cellular_component	integral component of membrane;membrane	-	-	-
BPChr08G16298	Chr08	942648	944093	-	1446	9.94724	10.8169	10.535	38.9084	12.0841	17.7709	0.0295431	0.772769	-1.12486	-	A0A251QQK8	Uncharacterized protein	-	-	18786969	LOC18786969	AAA-ATPase At2g46620	-	-	-	IPR025753;IPR027417;IPR003593;IPR003959	AAA-type ATPase, N-terminal domain;P-loop containing nucleoside triphosphate hydrolase;AAA+ ATPase domain;ATPase, AAA-type, core	-	-	GO:0005524;GO:0016021;GO:0016020	molecular_function;cellular_component;cellular_component	ATP binding;integral component of membrane;membrane	-	-	-
BPChr08G16690	Chr08;Chr08;Chr08	44111497;44112441;44114055	44111806;44113220;44114281	-;-;-	1317	2.95525	5.8762	2.50513	1.38251	1.38336	2.11003	0.0159897	0.772769	1.21536	-	B9RFZ3	ATP binding protein, putative	-	-	-	-	-	-	PF16746;PF01412;PF00069;PF12796;PF00169	BAR domain of APPL family;Putative GTPase activating protein for Arf;Protein kinase domain;Ankyrin repeats (3 copies);PH domain	IPR036770;IPR020683;IPR001849;IPR002110;IPR035670;IPR000719;IPR037278;IPR001164;IPR011009;IPR038508;IPR027267;IPR004148	Ankyrin repeat-containing domain superfamily;Ankyrin repeat-containing domain;Pleckstrin homology domain;Ankyrin repeat;Plant AGD1/2/3/4, BAR domain;Protein kinase domain;ARFGAP/RecO-like zinc finger;Arf GTPase activating protein;Protein kinase-like domain superfamily;ArfGAP domain superfamily;AH/BAR domain superfamily;BAR domain	-	-	GO:0004672;GO:0006468;GO:0043547;GO:0005524;GO:0016020;GO:0005737;GO:0016021;GO:0005096;GO:0046872	molecular_function;biological_process;biological_process;molecular_function;cellular_component;cellular_component;cellular_component;molecular_function;molecular_function	protein kinase activity;protein phosphorylation;positive regulation of GTPase activity;ATP binding;membrane;cytoplasm;integral component of membrane;GTPase activator activity;metal ion binding	-	-	-
BPChr08G16726	Chr08;Chr08;Chr08;Chr08;Chr08	43701401;43702178;43702775;43703737;43704648	43701467;43702567;43702945;43703758;43704894	+;+;+;+;+	897	1.08474	0.546051	0.63572	1.38029	1.89261	1.27565	0.0359468	0.778269	-1.00894	-	A0A067GWQ5	Uncharacterized protein	-	-	-	-	-	-	PF01190	Pollen proteins Ole e I like	-	-	-	-	-	-	-	-	-	-
BPChr08G17146	Chr08	14279605	14279961	-	357	5.68807	6.58565	3.87919	17.7486	17.2817	18.4986	0.000165972	0.185308	-1.72354	-	M5XH47	Uncharacterized protein	XP_007217186.1	auxin-responsive protein SAUR50	18783913	LOC18783913	auxin-responsive protein SAUR50	-	PF02519	Auxin responsive protein	IPR003676	Small auxin-up RNA	-	-	GO:0009733	biological_process	response to auxin	-	-	-
BPChr08G19109	Chr08;Chr08	34309044;34309549	34309337;34309710	-;-	456	3.33987	4.29656	0	0.159716	0	0	0.0188333	0.772769	5.33561	-	V7AE51	Uncharacterized protein	XP_007131848.1	hypothetical protein PHAVU_011G046400g	18615166	PHAVU_011G046400g	hypothetical protein	-	PF10950	Organ specific protein	IPR024489	Organ specific protein	-	-	-	-	-	-	-	-
BPChr08G20440	Chr08;Chr08	24125471;24126892	24126058;24126951	+;+	648	5.74513	17.8387	15.4629	77.3262	17.7639	30.2714	0.0362314	0.778269	-1.66606	-	B9HW76	Uncharacterized protein	XP_002315887.1	hypothetical protein POPTR_0010s12400g	7475537	LOC7475537	uncharacterized protein At1g66480	-	PF14009	omain of unknown function (DUF4228)	IPR025322	Protein of unknown function DUF4228, plant	ENOG410YM8H;ENOG410IYN6	-;-	-	-	-	-	-	-
BPChr08G23901	Chr08	32315501	32316109	-	609	2.70919	1.82304	0.401296	0.358771	0	0.483149	0.0416818	0.778269	2.46879	-	A0A1R3HFC3	Uncharacterized protein	-	-	-	-	-	-	-	-	IPR006936	ALOG domain	-	-	-	-	-	-	-	-
BPChr08G26739	Chr08;Chr08;Chr08	25505417;25506381;25507236	25506315;25506875;25507350	-;-;-	1509	0.504632	0.779018	0.593832	2.89585	0.96039	1.47325	0.013511	0.772769	-1.48737	-	B9HGB4	Uncharacterized protein	XP_002310379.2	hypothetical protein POPTR_0007s00380g	7465608	LOC7465608	uncharacterized LOC7465608	-	-	-	-	-	ENOG410Y82R;ENOG410IWUW	-;-	-	-	-	-	-	-
BPChr08G27458	Chr08;Chr08;Chr08;Chr08;Chr08;Chr08;Chr08;Chr08;Chr08	11770538;11770897;11771340;11771632;11777579;11778576;11779266;11781029;11782217	11770801;11770951;11771518;11772089;11778119;11778755;11780567;11781444;11782592	+;+;+;+;+;+;+;+;+	3771	6.80964	12.0536	7.11802	2.71352	3.3929	4.82897	0.00536714	0.677064	1.24736	-	F6HGL1	Uncharacterized protein	-	-	-	-	-	-	PF00664;PF00005	ABC transporter transmembrane region;ABC transporter	IPR003439;IPR011527;IPR036640;IPR017871;IPR027417;IPR003593	ABC transporter-like;ABC transporter type 1, transmembrane domain;ABC transporter type 1, transmembrane domain superfamily;ABC transporter, conserved site;P-loop containing nucleoside triphosphate hydrolase;AAA+ ATPase domain	KOG0055;COG1132	Multidrug/pheromone exporter, ABC superfamily;ABC-type multidrug transport system, ATPase and permease components	GO:0016887;GO:0042626;GO:0055085;GO:0005524;GO:0000166;GO:0016020;GO:0016021	molecular_function;molecular_function;biological_process;molecular_function;molecular_function;cellular_component;cellular_component	ATPase activity;ATPase activity, coupled to transmembrane movement of substances;transmembrane transport;ATP binding;nucleotide binding;membrane;integral component of membrane	-	-	-
BPChr08G27508	Chr08;Chr08;Chr08;Chr08;Chr08;Chr08;Chr08;Chr08;Chr08;Chr08;Chr08;Chr08;Chr08;Chr08;Chr08;Chr08;Chr08;Chr08;Chr08;Chr08;Chr08;Chr08;Chr08;Chr08;Chr08;Chr08;Chr08;Chr08;Chr08	11125123;11130531;11130773;11130947;11132450;11132649;11135311;11135450;11135761;11135981;11136529;11136913;11137151;11137348;11137555;11137720;11143522;11143788;11143958;11144292;11144492;11144644;11144911;11145092;11145311;11148117;11148250;11148437;11149104	11125255;11130660;11130854;11131151;11132528;11132730;11135347;11135618;11135842;11136185;11136588;11136994;11137221;11137411;11137636;11137759;11143690;11143869;11144162;11144351;11144544;11144766;11144980;11145170;11145392;11148150;11148302;11148483;11149179	+;+;+;+;+;+;+;+;+;+;+;+;+;+;+;+;+;+;+;+;+;+;+;+;+;+;+;+;+	2736	0.881355	2.35117	1.36963	2.07631	2.48197	14.9007	0.0467359	0.778269	-2.06885	-	A0A1R3KH78	Inositol oxygenase	-	-	-	-	-	-	-	-	IPR007828	Inositol oxygenase	-	-	GO:0005506;GO:0050113;GO:0055114;GO:0019310;GO:0005737	molecular_function;molecular_function;biological_process;biological_process;cellular_component	iron ion binding;inositol oxygenase activity;oxidation-reduction process;inositol catabolic process;cytoplasm	-	-	-
BPChr08G27549	Chr08;Chr08	11251559;11253349	11252219;11253941	-;-	1254	1.2145	1.11971	0.617144	0.900218	3.46705	3.93673	0.0396674	0.778269	-1.49454	-	F6HGX7	Uncharacterized protein	XP_002283391.1	uncharacterized protein LOC100245695	100245695	LOC100245695	uncharacterized LOC100245695	-	PF06219	Protein of unknown function (DUF1005)	IPR010410	Protein of unknown function DUF1005	ENOG410IK42;ENOG410Y9KR	-;-	-	-	-	-	-	-
BPChr08G28459	Chr08;Chr08;Chr08;Chr08	21877497;21879532;21880566;21884171	21878330;21879682;21882415;21884347	-;-;-;-	3012	0.168546	0.563745	0.338077	0.0241801	0.192461	0.0759799	0.0439809	0.778269	1.89025	-	A0A2C9UFK1	Uncharacterized protein	-	-	110601454	LOC110601454	RNA-dependent RNA polymerase 1	-	-	-	IPR000504;IPR012677;IPR007855;IPR035979	RNA recognition motif domain;Nucleotide-binding alpha-beta plait domain superfamily;RNA-dependent RNA polymerase, eukaryotic-type;RNA-binding domain superfamily	-	-	GO:0003968;GO:0003676;GO:0016779;GO:0016740;GO:0001172;GO:0003723;GO:0031047	molecular_function;molecular_function;molecular_function;molecular_function;biological_process;molecular_function;biological_process	RNA-directed 5'-3' RNA polymerase activity;nucleic acid binding;nucleotidyltransferase activity;transferase activity;transcription, RNA-templated;RNA binding;gene silencing by RNA	-	-	-
BPChr08G32259	Chr08	2076543	2077052	+	510	0.912461	0.768325	5.8302	352.585	0.730703	4.48728	0.0466169	0.778269	-5.55909	-	F6HE98	Uncharacterized protein	-	-	-	-	-	-	PF00067	Cytochrome P450	IPR017972;IPR002401;IPR001128;IPR036396	Cytochrome P450, conserved site;Cytochrome P450, E-class, group I;Cytochrome P450;Cytochrome P450 superfamily	KOG0156;COG2124	Cytochrome P450 CYP2 subfamily;Cytochrome P450	GO:0020037;GO:0005506;GO:0016491;GO:0055114;GO:0016020;GO:0016709;GO:0004497;GO:0016705;GO:0046872;GO:0044550	molecular_function;molecular_function;molecular_function;biological_process;cellular_component;molecular_function;molecular_function;molecular_function;molecular_function;biological_process	heme binding;iron ion binding;oxidoreductase activity;oxidation-reduction process;membrane;oxidoreductase activity, acting on paired donors, with incorporation or reduction of molecular oxygen, NAD(P)H as one donor, and incorporation of one atom of oxygen;monooxygenase activity;oxidoreductase activity, acting on paired donors, with incorporation or reduction of molecular oxygen;metal ion binding;…	-	-	-
BPChr09G01171	Chr09;Chr09;Chr09;Chr09	4750056;4750339;4750490;4750642	4750089;4750412;4750561;4751034	-;-;-;-	573	11.6653	11.3975	16.9892	3.3047	6.07007	4.96387	0.0018917	0.572586	1.4813	-	D7SXN4	Uncharacterized protein	XP_002267686.1	uncharacterized protein LOC100241214	100241214	LOC100241214	uncharacterized LOC100241214	-	-	-	-	-	ENOG410Z950;ENOG410J1I0	-;-	GO:0009690	biological_process	cytokinin metabolic process	-	-	-
BPChr09G04073	Chr09;Chr09;Chr09	25980337;25982855;25983668	25982559;25983473;25983753	-;-;-	2928	0.245623	0.289959	0.514708	0.497476	0.933344	0.759265	0.0366138	0.778269	-1.05742	-	G7J0Z5	Photosystem I P700 chlorophyll A apoprotein A2	XP_003599572.2	photosystem I P700 chlorophyll A apoprotein A2	-	-	-	-	PF00223	Photosystem I psaA/psaB protein	IPR001280;IPR036408;IPR020586;IPR006243;IPR006244	Photosystem I PsaA/PsaB;Photosystem I PsaA/PsaB superfamily;Photosystem I PsaA/PsaB, conserved site;Photosystem I PsaA;Photosystem I PsaB	-	-	GO:0009522;GO:0016020;GO:0016021;GO:0046872;GO:0009579;GO:0015979	cellular_component;cellular_component;cellular_component;molecular_function;cellular_component;biological_process	photosystem I;membrane;integral component of membrane;metal ion binding;thylakoid;photosynthesis	K02690	ko00195	Photosynthesis
BPChr09G04753	Chr09;Chr09;Chr09	21093682;21094146;21094380	21094051;21094296;21094656	-;-;-	798	2.49165	6.17886	7.14588	1.64279	0.98587	0.737438	0.00321304	0.638767	2.23752	-	Q42428	Chitinase Ib	-	-	-	-	-	-	PF00182;PF00187	Chitinase class I;Chitin recognition protein	IPR036861;IPR023346;IPR000726;IPR018371;IPR001002;IPR016283	Endochitinase-like superfamily;Lysozyme-like domain superfamily;Glycoside hydrolase, family 19, catalytic;Chitin-binding, type 1, conserved site;Chitin-binding, type 1;Glycoside hydrolase, family 19	-	-	GO:0004568;GO:0016998;GO:0008061;GO:0006032;GO:0005975	molecular_function;biological_process;molecular_function;biological_process;biological_process	chitinase activity;cell wall macromolecule catabolic process;chitin binding;chitin catabolic process;carbohydrate metabolic process	-	-	-
BPChr09G04817	Chr09;Chr09;Chr09	21053659;21054123;21054357	21054028;21054273;21054633	-;-;-	798	5.46042	12.8488	14.9043	4.74585	3.11327	0.901313	0.0206274	0.772769	1.93265	-	Q42428	Chitinase Ib	-	-	-	-	-	-	PF00182;PF00187	Chitinase class I;Chitin recognition protein	IPR036861;IPR023346;IPR000726;IPR018371;IPR001002;IPR016283	Endochitinase-like superfamily;Lysozyme-like domain superfamily;Glycoside hydrolase, family 19, catalytic;Chitin-binding, type 1, conserved site;Chitin-binding, type 1;Glycoside hydrolase, family 19	-	-	GO:0004568;GO:0016998;GO:0008061;GO:0006032;GO:0005975	molecular_function;biological_process;molecular_function;biological_process;biological_process	chitinase activity;cell wall macromolecule catabolic process;chitin binding;chitin catabolic process;carbohydrate metabolic process	-	-	-
BPChr09G04841	Chr09;Chr09;Chr09	21004460;21005107;21005373	21004705;21005256;21005609	-;-;-	633	3.54213	13.6187	17.8884	2.07101	1.63533	1.60108	0.00302036	0.623673	2.72687	-	Q42428	Chitinase Ib	-	-	-	-	-	-	PF00182;PF00187	Chitinase class I;Chitin recognition protein	IPR036861;IPR023346;IPR000726;IPR018371;IPR001002;IPR016283	Endochitinase-like superfamily;Lysozyme-like domain superfamily;Glycoside hydrolase, family 19, catalytic;Chitin-binding, type 1, conserved site;Chitin-binding, type 1;Glycoside hydrolase, family 19	-	-	GO:0004568;GO:0016998;GO:0008061;GO:0006032;GO:0005975	molecular_function;biological_process;molecular_function;biological_process;biological_process	chitinase activity;cell wall macromolecule catabolic process;chitin binding;chitin catabolic process;carbohydrate metabolic process	-	-	-
BPChr09G06442	Chr09;Chr09;Chr09;Chr09;Chr09;Chr09;Chr09;Chr09;Chr09;Chr09;Chr09	13872029;13872346;13872781;13873425;13873571;13873741;13874160;13875332;13875696;13876207;13876670	13872181;13872393;13872859;13873467;13873637;13873854;13874250;13875421;13875831;13876282;13876774	+;+;+;+;+;+;+;+;+;+;+	1002	3.92651	4.82312	1.99186	0.436111	0.909125	0.717812	0.00114685	0.476451	2.37377	-	A0A061DXJ8	Fructose-1,6-bisphosphatase, cytosolic	-	-	-	-	-	-	PF00316	ructose-1-6-bisphosphatase, N-terminal domain	IPR033391;IPR028343;IPR020548;IPR000146	Fructose-1-6-bisphosphatase class I, N-terminal;Fructose-1,6-bisphosphatase;Fructose-1,6-bisphosphatase, active site;Fructose-1,6-bisphosphatase class 1	-	-	GO:0042132;GO:0042578;GO:0016311;GO:0016791;GO:0005975;GO:0016787	molecular_function;molecular_function;biological_process;molecular_function;biological_process;molecular_function	fructose 1,6-bisphosphate 1-phosphatase activity;phosphoric ester hydrolase activity;dephosphorylation;phosphatase activity;carbohydrate metabolic process;hydrolase activity	-	-	-
BPChr09G06544	Chr09	15831417	15844565	+	1191	9.83049	3.40144	1.69715	1.57566	1.06171	1.10025	0.0213338	0.772769	1.98541	-	A0A067DCK9	Peroxidase	-	-	-	-	-	-	PF00141	Peroxidase	IPR010255;IPR002016;IPR019793;IPR033905;IPR000823	Haem peroxidase;Haem peroxidase, plant/fungal/bacterial;Peroxidases heam-ligand binding site;Secretory peroxidase;Plant peroxidase	-	-	GO:0020037;GO:0016491;GO:0006979;GO:0004601;GO:0055114;GO:0046872;GO:0098869;GO:0042744	molecular_function;molecular_function;biological_process;molecular_function;biological_process;molecular_function;biological_process;biological_process	heme binding;oxidoreductase activity;response to oxidative stress;peroxidase activity;oxidation-reduction process;metal ion binding;cellular oxidant detoxification;hydrogen peroxide catabolic process	-	-	-
BPChr09G08676	Chr09	5495845	5496483	+	639	2.25097	1.58415	1.46608	3.19132	8.94225	9.77211	0.00380947	0.644553	-2.05087	-	A0A067EE54	Uncharacterized protein	-	-	-	-	-	-	PF06219	Protein of unknown function (DUF1005)	IPR010410	Protein of unknown function DUF1005	-	-	-	-	-	-	-	-
BPChr09G08693	Chr09	5496606	5497334	+	729	1.56685	0.806267	0.949843	1.34871	3.63514	5.38158	0.0226459	0.772769	-1.64896	-	A0A067EE54	Uncharacterized protein	-	-	-	-	-	-	PF06219	Protein of unknown function (DUF1005)	IPR010410	Protein of unknown function DUF1005	-	-	-	-	-	-	-	-
BPChr09G11959	Chr09	22311373	22312689	+	1317	38.0649	21.4965	21.4327	86.2409	63.6346	40.0161	0.0105582	0.745922	-1.22865	-	-	-	-	-	-	-	-	-	-	-	-	-	-	-	-	-	-	-	-	-
BPChr09G12030	Chr09	22292987	22294303	+	1317	13.0095	6.66961	7.36074	26.8483	21.2535	12.7595	0.0155286	0.772769	-1.17082	-	-	-	-	-	-	-	-	-	-	-	-	-	-	-	-	-	-	-	-	-
BPChr09G12112	Chr09;Chr09;Chr09	23804156;23805282;23806135	23804619;23805609;23806395	+;+;+	1053	34.5511	43.9726	36.786	24.9339	15.8469	13.3504	0.00327123	0.638767	1.09497	-	M5VXW7	Uncharacterized protein	XP_007200614.1	protein DMR6-LIKE OXYGENASE 2	18767821	LOC18767821	protein DMR6-LIKE OXYGENASE 2	-	PF14226;PF03171	non-haem dioxygenase in morphine synthesis N-terminal;2OG-Fe(II) oxygenase superfamily	IPR026992;IPR027443;IPR005123	Non-haem dioxygenase N-terminal domain;Isopenicillin N synthase-like;Oxoglutarate/iron-dependent dioxygenase	-	-	GO:0016491;GO:0046872;GO:0055114	molecular_function;molecular_function;biological_process	oxidoreductase activity;metal ion binding;oxidation-reduction process	-	-	-
BPChr09G12123	Chr09	22324313	22325632	+	1320	26.3445	14.0758	17.928	43.8087	80.3663	32.6188	0.00995215	0.745922	-1.43378	-	-	-	-	-	-	-	-	-	-	-	-	-	-	-	-	-	-	-	-	-
BPChr09G12161	Chr09	22303811	22305550	+	1740	29.9539	18.0159	22.2619	56.8413	101.232	43.6471	0.00459957	0.669593	-1.52905	-	-	-	-	-	-	-	-	-	-	-	-	-	-	-	-	-	-	-	-	-
BPChr09G12181	Chr09;Chr09;Chr09	22752636;22754068;22756388	22753178;22755838;22756479	-;-;-	2406	25.4428	23.3843	21.4492	20.0844	5.86851	7.36477	0.048309	0.778269	1.0864	-	E0A8P4	Ethylene receptor	-	-	-	-	-	-	PF01590;PF00072;PF00512;PF02518	AF domain;Response regulator receiver domain;His Kinase A (phospho-acceptor) domain;Histidine kinase-, DNA gyrase B-, and HSP90-like ATPase	IPR005467;IPR029016;IPR036890;IPR036097;IPR001789;IPR011006;IPR003661;IPR003018;IPR014525;IPR003594	Histidine kinase domain;GAF-like domain superfamily;Histidine kinase/HSP90-like ATPase superfamily;Signal transduction histidine kinase, dimerisation/phosphoacceptor domain superfamily;Signal transduction response regulator, receiver domain;CheY-like superfamily;Signal transduction histidine kinase, dimerisation/phosphoacceptor domain;GAF domain;Ethylene receptor;Histidine kinase/HSP90-like ATPase	-	-	GO:0005524;GO:0016021;GO:0046872;GO:0016310;GO:0007165;GO:0016020;GO:0010105;GO:0016740;GO:0051740;GO:0000160;GO:0005789;GO:0023014;GO:0005783;GO:0050896;GO:0018106;GO:0004673;GO:0009873;GO:0000166;GO:0000155;GO:0016301;GO:0038199	molecular_function;cellular_component;molecular_function;biological_process;biological_process;cellular_component;biological_process;molecular_function;molecular_function;biological_process;cellular_component;biological_process;cellular_component;biological_process;biological_process;molecular_function;biological_process;molecular_function;molecular_function;molecular_function;molecular_function	ATP binding;integral component of membrane;metal ion binding;phosphorylation;signal transduction;membrane;negative regulation of ethylene-activated signaling pathway;transferase activity;ethylene binding;phosphorelay signal transduction system;endoplasmic reticulum membrane;signal transduction by protein phosphorylation;endoplasmic reticulum;response to stimulus;peptidyl-histidine phosphorylation…	-	-	-
BPChr09G12183	Chr09	22337875	22338522	+	648	37.5392	46.1084	31.3658	213.771	97.3181	35.4679	0.0342087	0.778269	-1.58556	-	-	-	-	-	-	-	-	-	-	-	-	-	-	-	-	-	-	-	-	-
BPChr09G12241	Chr09;Chr09;Chr09	19126741;19127018;19127557	19126903;19127303;19127683	+;+;+	576	3.30508	3.34475	0.565715	0.505768	0.431318	0.397312	0.011145	0.745922	2.41665	-	A0A061E1M1	NAC domain protein, IPR003441 isoform 1	XP_007043034.1	NAC domain-containing protein 104	18608343	LOC18608343	NAC domain-containing protein 104	-	PF02365	No apical meristem (NAM) protein	IPR036093;IPR003441	NAC domain superfamily;NAC domain	-	-	GO:0006355;GO:0005634;GO:0003677;GO:0006351	biological_process;cellular_component;molecular_function;biological_process	regulation of transcription, DNA-templated;nucleus;DNA binding;transcription, DNA-templated	-	-	-
BPChr09G16336	Chr09;Chr09;Chr09;Chr09;Chr09;Chr09;Chr09;Chr09	27186370;27186877;27187199;27187527;27188015;27188192;27189175;27189533	27186795;27187104;27187356;27187741;27188108;27188425;27189310;27189580	-;-;-;-;-;-;-;-	1539	20.3141	35.6455	15.1387	3.83319	5.75763	10.6215	0.00674198	0.686145	1.81085	-	W9QKM0	Uncharacterized protein	XP_010090330.1	hypothetical protein L484_024995	21407713	LOC21407713	amino acid permease 4	-	PF01490	Transmembrane amino acid transporter protein	IPR013057	Amino acid transporter, transmembrane domain	-	-	GO:0016021;GO:0016020	cellular_component;cellular_component	integral component of membrane;membrane	-	-	-
BPChr09G16353	Chr09;Chr09;Chr09;Chr09;Chr09;Chr09	27603898;27605572;27607777;27608356;27613984;27614214	27604436;27605806;27607942;27608424;27614130;27614290	-;-;-;-;-;-	1233	14.8222	17.6908	10.7362	1.06322	0.604475	1.08712	4.52e-06	0.0202049	3.96174	-	A0A251N245	Uncharacterized protein	-	-	18766251	LOC18766251	FAD-dependent urate hydroxylase	-	-	-	IPR036188;IPR002938	FAD/NAD(P)-binding domain superfamily;FAD-binding domain	-	-	GO:0071949	molecular_function	FAD binding	-	-	-
BPChr09G17925	Chr09;Chr09;Chr09	1107385;1107604;1111822	1107538;1107783;1111823	+;+;+	336	7.55447	11.5649	15.638	3.35974	4.31318	4.37854	0.00253033	0.619204	1.5285	-	A0A1R3JBR9	Uncharacterized protein	-	-	-	-	-	-	-	-	-	-	-	-	-	-	-	-	-	-
BPChr09G17994	Chr09	25042684	25043772	+	1089	33.8362	39.4605	65.2676	47.4836	109.049	136.626	0.0448891	0.778269	-1.07976	-	A0A1R3GM10	Phosphate-induced protein 1	-	-	-	-	-	-	-	-	IPR006766	Protein EXORDIUM-like	-	-	-	-	-	-	-	-
BPChr09G20172	Chr09;Chr09;Chr09;Chr09;Chr09;Chr09;Chr09;Chr09;Chr09;Chr09;Chr09;Chr09;Chr09;Chr09;Chr09	2988168;2988293;2988497;2988941;2989774;2990100;2990991;2991318;2993897;3000544;3003852;3004057;3004584;3004890;3005265	2988173;2988361;2988616;2989078;2989863;2990403;2991214;2991404;2993983;3000681;3003950;3004360;3004807;3004976;3005429	+;+;+;+;+;+;+;+;+;+;+;+;+;+;+	2142	1.10601	1.47872	1.80649	0.102004	0.405946	0.152629	0.00161661	0.551707	2.74113	-	I3SWA4	Uncharacterized protein	-	-	-	-	-	-	-	-	IPR017946;IPR000909	PLC-like phosphodiesterase, TIM beta/alpha-barrel domain superfamily;Phosphatidylinositol-specific phospholipase C, X domain	-	-	GO:0008081;GO:0006629	molecular_function;biological_process	phosphoric diester hydrolase activity;lipid metabolic process	-	-	-
BPChr09G20522	Chr09;Chr09;Chr09;Chr09;Chr09;Chr09;Chr09;Chr09;Chr09	29887502;29887799;29888064;29888357;29888774;29889148;29889964;29890417;29892006	29887612;29887960;29888159;29888418;29888849;29889295;29890326;29890466;29892104	-;-;-;-;-;-;-;-;-	1167	5.80017	8.05853	4.11852	12.9497	11.3185	15.0719	0.00332927	0.639506	-1.12731	-	A0A251P7S6	Uncharacterized protein	-	-	18775778	LOC18775778	alcohol dehydrogenase-like 4	-	-	-	IPR011032;IPR036291;IPR013149;IPR002328;IPR013154	GroES-like superfamily;NAD(P)-binding domain superfamily;Alcohol dehydrogenase, C-terminal;Alcohol dehydrogenase, zinc-type, conserved site;Alcohol dehydrogenase, N-terminal	-	-	GO:0016491;GO:0046872;GO:0008270;GO:0055114	molecular_function;molecular_function;molecular_function;biological_process	oxidoreductase activity;metal ion binding;zinc ion binding;oxidation-reduction process	-	-	-
BPChr09G20544	Chr09;Chr09;Chr09	29702108;29703413;29704033	29702254;29703488;29704355	+;+;+	546	8.83292	12.7984	7.75838	5.33557	5.23269	3.41301	0.00726166	0.713662	1.07321	-	B9GJI1	Copper chaperone-related family protein	XP_002300522.1	copper chaperone-related family protein	7490721	LOC7490721	heavy metal-associated isoprenylated plant protein 30	-	PF00403	Heavy-metal-associated domain	IPR036163;IPR006121	Heavy metal-associated domain superfamily;Heavy metal-associated domain, HMA	COG2608;KOG1603	Copper chaperone;Copper chaperone	GO:0046914;GO:0046916;GO:0005737;GO:0046872;GO:0030001	molecular_function;biological_process;cellular_component;molecular_function;biological_process	transition metal ion binding;cellular transition metal ion homeostasis;cytoplasm;metal ion binding;metal ion transport	-	-	-
BPChr09G20552	Chr09;Chr09;Chr09;Chr09;Chr09	29165970;29168576;29169764;29170556;29173768	29167880;29168734;29170099;29171199;29173930	-;-;-;-;-	3213	0.368671	0.23375	0.380313	0.102004	0.141759	0.142453	0.0107592	0.745922	1.33409	-	A0A251MVB9	Uncharacterized protein	-	-	18768934	LOC18768934	protein CHROMATIN REMODELING 35	-	-	-	IPR038718;IPR014001;IPR001650;IPR000330;IPR027417	SNF2-like, N-terminal domain superfamily;Helicase superfamily 1/2, ATP-binding domain;Helicase, C-terminal;SNF2-related, N-terminal domain;P-loop containing nucleoside triphosphate hydrolase	-	-	GO:0005524	molecular_function	ATP binding	-	-	-
BPChr09G29670	Chr09;Chr09;Chr09;Chr09;Chr09;Chr09;Chr09;Chr09;Chr09;Chr09;Chr09;Chr09	9232214;9233061;9233268;9233486;9233705;9234802;9235547;9235952;9236097;9236432;9236582;9236929	9232343;9233163;9233367;9233581;9233755;9234867;9235648;9236020;9236236;9236498;9236701;9236985	+;+;+;+;+;+;+;+;+;+;+;+	1101	1.07588	1.27531	0.628915	2.21601	2.10605	1.72225	0.0170921	0.772769	-1.0125	-	V4SST0	Uncharacterized protein	XP_006437653.1	hypothetical protein CICLE_v10032173mg	18044222	LOC18044222	mitochondrial import receptor subunit TOM40-1	-	PF01459	ukaryotic porin	IPR027246;IPR023614;IPR037930	Eukaryotic porin/Tom40;Porin domain superfamily;Tom40	-	-	GO:0055085;GO:0005741;GO:0030150;GO:0008320	biological_process;cellular_component;biological_process;molecular_function	transmembrane transport;mitochondrial outer membrane;protein import into mitochondrial matrix;protein transmembrane transporter activity	K11518	ko05014	Amyotrophic lateral sclerosis (ALS)
BPChr10G03445	Chr10;Chr10;Chr10	14574153;14574437;14574657	14574341;14574540;14574690	+;+;+	327	3.3637	0.898729	1.86842	5.67945	3.79876	4.29909	0.0497269	0.781492	-1.17863	-	-	-	-	-	-	-	-	-	-	-	-	-	-	-	-	-	-	-	-	-
BPChr10G03495	Chr10	14530578	14531882	-	1305	3.92253	6.03032	6.49207	34.7968	8.15439	9.8455	0.0265206	0.772769	-1.66755	-	A0A067KQ02	Arogenate dehydratase	XP_012076198.1	arogenate dehydratase/prephenate dehydratase 6, chloroplastic	105637362	LOC105637362	arogenate dehydratase/prephenate dehydratase 6, chloroplastic	-	PF00800	Prephenate dehydratase	IPR002912;IPR018528;IPR001086	ACT domain;Prephenate dehydratase, conserved site;Prephenate dehydratase	-	-	GO:0009536;GO:0047769;GO:0009507;GO:0004664;GO:0016829;GO:0008652;GO:0009094;GO:0009073;GO:0009570	cellular_component;molecular_function;cellular_component;molecular_function;molecular_function;biological_process;biological_process;biological_process;cellular_component	plastid;arogenate dehydratase activity;chloroplast;prephenate dehydratase activity;lyase activity;cellular amino acid biosynthetic process;L-phenylalanine biosynthetic process;aromatic amino acid family biosynthetic process;chloroplast stroma	K05359;K05359	ko00400;ko01230	Phenylalanine, tyrosine and tryptophan biosynthesis;Biosynthesis of amino acids
BPChr10G03535	Chr10;Chr10;Chr10;Chr10;Chr10;Chr10;Chr10;Chr10;Chr10;Chr10;Chr10;Chr10	15765120;15767162;15767639;15768544;15769333;15769614;15770078;15770359;15770670;15771154;15773555;15774263	15765326;15767341;15767749;15768879;15769509;15769898;15770200;15770556;15770923;15771358;15773860;15774559	+;+;+;+;+;+;+;+;+;+;+;+	2679	0.663237	0.92635	0.45612	6.74206	1.06646	1.50103	0.0245937	0.772769	-2.16582	-	A0A061EMT2	Inosine-uridine preferring nucleoside hydrolase family protein isoform 1	-	-	-	-	-	-	PF01156	Inosine-uridine preferring nucleoside hydrolase	IPR023186;IPR001910;IPR036452	Inosine/uridine-preferring nucleoside hydrolase;Inosine/uridine-preferring nucleoside hydrolase domain;Ribonucleoside hydrolase-like	-	-	GO:0016021;GO:0016787;GO:0016020	cellular_component;molecular_function;cellular_component	integral component of membrane;hydrolase activity;membrane	-	-	-
BPChr10G04299	Chr10;Chr10;Chr10	2930371;2932075;2932571	2931252;2932484;2932922	-;-;-	1644	47.5803	80.9394	70.5368	25.8274	41.1547	31.1817	0.00670038	0.686145	1.01734	-	A0A1Q3BTX4	Ank domain-containing protein/Ank_2 domain-containing protein/PGG domain-containing protein	-	-	-	-	-	-	-	-	IPR036770;IPR026961;IPR002110;IPR027002;IPR020683	Ankyrin repeat-containing domain superfamily;PGG domain;Ankyrin repeat;Ankyrin repeat-containing protein At2g01680/At5g02620;Ankyrin repeat-containing domain	-	-	GO:0016021;GO:0016020	cellular_component;cellular_component	integral component of membrane;membrane	-	-	-
BPChr10G04331	Chr10;Chr10	1236554;1241258	1236765;1241525	-;-	480	0.96949	0.816346	0.848573	2.42768	2.50164	1.36221	0.0164811	0.772769	-1.24511	-	A0A0S3SCU3	Uncharacterized protein	-	-	-	-	-	-	PF03195	Lateral organ boundaries (LOB) domain	IPR004883	Lateral organ boundaries, LOB	-	-	-	-	-	-	-	-
BPChr10G05973	Chr10;Chr10	5593156;5593258	5593178;5594428	+;+	1194	1.7007	1.88703	1.19397	0.701467	0.554861	0.438098	0.00276366	0.623673	1.49547	-	-	-	-	-	-	-	-	-	-	-	-	-	-	-	-	-	-	-	-	-
BPChr10G06011	Chr10	5894053	5895381	-	1329	3.24689	2.92386	5.76187	12.4398	6.23123	12.6443	0.00880644	0.738583	-1.38275	-	F6HFB5	RING-type E3 ubiquitin transferase	XP_003631249.1	U-box domain-containing protein 21	100852659	LOC100852659	U-box domain-containing protein 21	-	PF04564	U-box domain	IPR013083;IPR016024;IPR011989;IPR003613	Zinc finger, RING/FYVE/PHD-type;Armadillo-type fold;Armadillo-like helical;U box domain	ENOG410Y3P9;ENOG410IIC2	-;-	GO:0016567;GO:0004842;GO:0016740	biological_process;molecular_function;molecular_function	protein ubiquitination;ubiquitin-protein transferase activity;transferase activity	-	-	-
BPChr10G06018	Chr10;Chr10;Chr10	4937937;4938588;4939990	4937999;4939888;4940047	-;-;-	1422	2.35028	2.38818	3.26539	7.47768	4.65896	4.27631	0.00752611	0.726737	-1.02942	-	A0A061F6F0	O-Glycosyl hydrolases family 17 protein	-	-	-	-	-	-	PF07983;PF00332	X8 domain;lycosyl hydrolases family 17	IPR000490;IPR012946;IPR017853	Glycoside hydrolase family 17;X8 domain;Glycoside hydrolase superfamily	-	-	GO:0004553;GO:0008152;GO:0016798;GO:0005975;GO:0016787	molecular_function;biological_process;molecular_function;biological_process;molecular_function	hydrolase activity, hydrolyzing O-glycosyl compounds;metabolic process;hydrolase activity, acting on glycosyl bonds;carbohydrate metabolic process;hydrolase activity	-	-	-
BPChr10G06024	Chr10;Chr10;Chr10;Chr10	5996446;5997649;5997872;5998548	5996549;5997787;5998316;5998627	+;+;+;+	768	4.84745	9.05634	3.28822	1.09056	2.53399	1.74533	0.0110381	0.745922	1.67597	-	-	-	-	-	-	-	-	-	-	-	-	-	-	-	-	-	-	-	-	-
BPChr10G06606	Chr10	19072716	19073909	+	1194	0.496039	1.94173	1.36454	13.1449	1.3178	5.12027	0.0317201	0.778269	-2.33411	-	-	-	-	-	-	-	-	-	-	-	-	-	-	-	-	-	-	-	-	-
BPChr10G15897	Chr10	9456690	9457706	-	1017	5.15813	8.47651	14.2981	3.75969	3.25715	5.81853	0.0325348	0.778269	1.12684	-	A0A061GTJ5	F-box family protein, putative	-	-	-	-	-	-	PF12937	#NAME?	IPR036047;IPR001810	F-box-like domain superfamily;F-box domain	-	-	-	-	-	-	-	-
BPChr10G15913	Chr10;Chr10;Chr10	9297036;9297278;9297663	9297189;9297570;9297905	+;+;+	690	477.311	424.263	366.229	9.92184	37.5059	44.3015	0.000344324	0.344075	3.78283	-	A0A2C9V1V9	Uncharacterized protein	-	-	110627203	LOC110627203	NAC domain-containing protein 90	-	-	-	IPR036093;IPR003441	NAC domain superfamily;NAC domain	-	-	GO:0006355;GO:0005634;GO:0003677;GO:0006351	biological_process;cellular_component;molecular_function;biological_process	regulation of transcription, DNA-templated;nucleus;DNA binding;transcription, DNA-templated	-	-	-
BPChr10G21551	Chr10;Chr10	18177773;18178254	18177874;18178457	+;+	306	998.177	637.177	624.283	79.2568	13.3962	11.1114	0.00141292	0.537028	4.45624	-	B9SB56	Cysteine proteinase inhibitor	XP_002523225.1	cysteine proteinase inhibitor	8268784	LOC8268784	cysteine proteinase inhibitor	-	PF00031	Cystatin domain	IPR018073;IPR000010;IPR027214	Proteinase inhibitor I25, cystatin, conserved site;Cystatin domain;Cystatin	-	-	GO:0010466;GO:0030414;GO:0010951;GO:0004869	biological_process;molecular_function;biological_process;molecular_function	negative regulation of peptidase activity;peptidase inhibitor activity;negative regulation of endopeptidase activity;cysteine-type endopeptidase inhibitor activity	-	-	-
BPChr10G21571	Chr10	17122394	17123299	+	906	6.95745	5.91085	5.84448	4.18012	2.69645	1.98468	0.00804859	0.736866	1.08133	-	A0A1Q3BXT7	Glycosyltransferase	-	-	-	-	-	-	-	-	IPR035595;IPR002213	UDP-glycosyltransferase family, conserved site;UDP-glucuronosyl/UDP-glucosyltransferase	-	-	GO:0016758;GO:0016757;GO:0016740;GO:0008152	molecular_function;molecular_function;molecular_function;biological_process	transferase activity, transferring hexosyl groups;transferase activity, transferring glycosyl groups;transferase activity;metabolic process	-	-	-
BPChr10G21618	Chr10	17125500	17126924	+	1425	10.7173	10.7471	8.97522	7.66637	2.35363	3.32666	0.0257096	0.772769	1.19681	-	A0A1Q3BXT7	Glycosyltransferase	-	-	-	-	-	-	-	-	IPR035595;IPR002213	UDP-glycosyltransferase family, conserved site;UDP-glucuronosyl/UDP-glucosyltransferase	-	-	GO:0016758;GO:0016757;GO:0016740;GO:0008152	molecular_function;molecular_function;molecular_function;biological_process	transferase activity, transferring hexosyl groups;transferase activity, transferring glycosyl groups;transferase activity;metabolic process	-	-	-
BPChr10G21656	Chr10	17131683	17133107	+	1425	17.5751	17.7133	15.3493	12.1895	4.0099	6.30919	0.017933	0.772769	1.17742	-	A0A1Q3BXT7	Glycosyltransferase	-	-	-	-	-	-	-	-	IPR035595;IPR002213	UDP-glycosyltransferase family, conserved site;UDP-glucuronosyl/UDP-glucosyltransferase	-	-	GO:0016758;GO:0016757;GO:0016740;GO:0008152	molecular_function;molecular_function;molecular_function;biological_process	transferase activity, transferring hexosyl groups;transferase activity, transferring glycosyl groups;transferase activity;metabolic process	-	-	-
BPChr10G21657	Chr10	17138825	17140249	+	1425	42.6019	44.2259	40.5886	28.5189	11.5067	15.5321	0.00724077	0.713662	1.20512	-	A0A1Q3BXT7	Glycosyltransferase	-	-	-	-	-	-	-	-	IPR035595;IPR002213	UDP-glycosyltransferase family, conserved site;UDP-glucuronosyl/UDP-glucosyltransferase	-	-	GO:0016758;GO:0016757;GO:0016740;GO:0008152	molecular_function;molecular_function;molecular_function;biological_process	transferase activity, transferring hexosyl groups;transferase activity, transferring glycosyl groups;transferase activity;metabolic process	-	-	-
BPChr10G21677	Chr10	17117295	17118719	-	1425	28.144	35.6557	30.8702	21.6447	12.7271	12.8249	0.0036348	0.644553	1.00914	-	F6H6M2	Glycosyltransferase	XP_002276715.1	UDP-glycosyltransferase 88A1-like	100250976	LOC100250976	UDP-glycosyltransferase 88A1-like	-	PF00201	UDP-glucoronosyl and UDP-glucosyl transferase	IPR035595;IPR002213	UDP-glycosyltransferase family, conserved site;UDP-glucuronosyl/UDP-glucosyltransferase	KOG1192;COG1819	UDP-glucuronosyl and UDP-glucosyl transferase;Glycosyl transferases, related to UDP-glucuronosyltransferase	GO:0080044;GO:0008152;GO:0016740;GO:0016758;GO:0016757;GO:0080043;GO:0043231	molecular_function;biological_process;molecular_function;molecular_function;molecular_function;molecular_function;cellular_component	quercetin 7-O-glucosyltransferase activity;metabolic process;transferase activity;transferase activity, transferring hexosyl groups;transferase activity, transferring glycosyl groups;quercetin 3-O-glucosyltransferase activity;intracellular membrane-bounded organelle	-	-	-
BPChr10G21782	Chr10;Chr10	319323;320288	319457;320731	-;-	579	7.0143	7.61359	2.95462	2.64152	1.78785	1.24222	0.00897873	0.741123	1.63199	-	K4CA80	Uncharacterized protein	XP_004242504.1	protein LIGHT-DEPENDENT SHORT HYPOCOTYLS 5-like	101252299	LOC101252299	protein LIGHT-DEPENDENT SHORT HYPOCOTYLS 5-like	-	PF04852	Protein of unknown function (DUF640)	IPR006936	ALOG domain	ENOG410YB00;ENOG410IWC1	-;-	GO:0009416;GO:0005634;GO:0009299	biological_process;cellular_component;biological_process	response to light stimulus;nucleus;mRNA transcription	-	-	-
BPChr10G28378	Chr10	11559714	11562116	+	2403	0	0.122299	0.0678011	1.63664	0.206774	0.557809	0.0134932	0.772769	-3.54223	-	A0A061GRK6	Receptor protein kinase 1	-	-	-	-	-	-	PF01453;PF00069	-mannose binding lectin;Protein kinase domain	IPR017441;IPR036426;IPR001480;IPR000719;IPR011009;IPR008271;IPR024171	Protein kinase, ATP binding site;Bulb-type lectin domain superfamily;Bulb-type lectin domain;Protein kinase domain;Protein kinase-like domain superfamily;Serine/threonine-protein kinase, active site;S-receptor-like serine/threonine-protein kinase	-	-	GO:0004674;GO:0004672;GO:0006468;GO:0016310;GO:0005524;GO:0000166;GO:0016020;GO:0016021;GO:0016301;GO:0016740	molecular_function;molecular_function;biological_process;biological_process;molecular_function;molecular_function;cellular_component;cellular_component;molecular_function;molecular_function	protein serine/threonine kinase activity;protein kinase activity;protein phosphorylation;phosphorylation;ATP binding;nucleotide binding;membrane;integral component of membrane;kinase activity;transferase activity	-	-	-
BPChr10G28403	Chr10	10514612	10516594	-	1983	0.341342	0.461073	0.287565	0.661094	0.793468	0.923254	0.0102795	0.745922	-1.11485	-	M5WP42	Uncharacterized protein	XP_007214270.1	-	-	-	-	-	PF13041;PF14432;PF01535	PPR repeat family;YW family of nucleic acid deaminases;PPR repeat	IPR002885;IPR011990;IPR032867	Pentatricopeptide repeat;Tetratricopeptide-like helical domain superfamily;DYW domain	-	-	GO:0008270	molecular_function	zinc ion binding	-	-	-
BPChr11G01703	Chr11;Chr11;Chr11;Chr11;Chr11	12876922;12878187;12878748;12879036;12880159	12877620;12878357;12878918;12879215;12880311	+;+;+;+;+	1374	0.738952	1.11698	0.770756	3.07436	0.843801	2.54597	0.034241	0.778269	-1.28454	-	A0A1Q3AUG4	PP2C domain-containing protein	-	-	-	-	-	-	-	-	IPR015655;IPR036457;IPR001932	Protein phosphatase 2C family;PPM-type phosphatase domain superfamily;PPM-type phosphatase domain	-	-	GO:0004722;GO:0006470;GO:0003824	molecular_function;biological_process;molecular_function	protein serine/threonine phosphatase activity;protein dephosphorylation;catalytic activity	-	-	-
BPChr11G01732	Chr11	13070428	13071954	+	1527	0.166228	0.983678	1.14699	11.8761	0.813488	3.4256	0.0350774	0.778269	-2.77654	-	F6HEA0	Uncharacterized protein	XP_019081367.1	cytochrome P450 89A2-like	109121466	LOC109121466	cytochrome P450 89A2-like	-	PF00067	Cytochrome P450	IPR017972;IPR002401;IPR001128;IPR036396	Cytochrome P450, conserved site;Cytochrome P450, E-class, group I;Cytochrome P450;Cytochrome P450 superfamily	KOG0156;COG2124	Cytochrome P450 CYP2 subfamily;Cytochrome P450	GO:0020037;GO:0005506;GO:0016491;GO:0055114;GO:0016020;GO:0016709;GO:0004497;GO:0016705;GO:0046872;GO:0044550	molecular_function;molecular_function;molecular_function;biological_process;cellular_component;molecular_function;molecular_function;molecular_function;molecular_function;biological_process	heme binding;iron ion binding;oxidoreductase activity;oxidation-reduction process;membrane;oxidoreductase activity, acting on paired donors, with incorporation or reduction of molecular oxygen, NAD(P)H as one donor, and incorporation of one atom of oxygen;monooxygenase activity;oxidoreductase activity, acting on paired donors, with incorporation or reduction of molecular oxygen;metal ion binding;…	-	-	-
BPChr11G05632	Chr11	2774375	2775793	+	1419	0.208693	0.230119	0.315748	0.898192	0.379341	0.806383	0.0158704	0.772769	-1.45417	-	A0A2C9U7G0	Uncharacterized protein	-	-	110604599	LOC110604599	UDP-glycosyltransferase 90A1-like	-	-	-	IPR035595;IPR002213	UDP-glycosyltransferase family, conserved site;UDP-glucuronosyl/UDP-glucosyltransferase	-	-	GO:0016758;GO:0016757;GO:0016740;GO:0008152	molecular_function;molecular_function;molecular_function;biological_process	transferase activity, transferring hexosyl groups;transferase activity, transferring glycosyl groups;transferase activity;metabolic process	-	-	-
BPChr11G05650	Chr11;Chr11;Chr11;Chr11;Chr11;Chr11;Chr11;Chr11;Chr11;Chr11	3882790;3885632;3886019;3886952;3887269;3887672;3888335;3888991;3889474;3889635	3883998;3885873;3886838;3887175;3887585;3887931;3888535;3889166;3889528;3889769	-;-;-;-;-;-;-;-;-;-	3639	8.96322	12.5806	6.69344	2.94204	4.11903	2.52453	0.00136932	0.531771	1.55431	-	A0A061EFJ2	ATP binding cassette subfamily B19 isoform 1	-	-	-	-	-	-	PF00664;PF00005	ABC transporter transmembrane region;ABC transporter	IPR003439;IPR011527;IPR036640;IPR017871;IPR027417;IPR003593	ABC transporter-like;ABC transporter type 1, transmembrane domain;ABC transporter type 1, transmembrane domain superfamily;ABC transporter, conserved site;P-loop containing nucleoside triphosphate hydrolase;AAA+ ATPase domain	-	-	GO:0016887;GO:0042626;GO:0055085;GO:0005524;GO:0000166;GO:0016020;GO:0016021	molecular_function;molecular_function;biological_process;molecular_function;molecular_function;cellular_component;cellular_component	ATPase activity;ATPase activity, coupled to transmembrane movement of substances;transmembrane transport;ATP binding;nucleotide binding;membrane;integral component of membrane	-	-	-
BPChr11G05706	Chr11;Chr11;Chr11	3828854;3829614;3830082	3829204;3829993;3830214	-;-;-	864	4.74952	5.13996	1.83857	1.34871	0.766788	1.28653	0.0056943	0.679493	1.77775	-	A0A061EM69	Homeobox protein 20	XP_007032488.1	homeobox-leucine zipper protein ATHB-20	18601478	LOC18601478	homeobox-leucine zipper protein ATHB-20	-	PF00046;PF02183	Homeobox domain;Homeobox associated leucine zipper	IPR003106;IPR001356;IPR009057;IPR017970;IPR000047	Leucine zipper, homeobox-associated;Homeobox domain;Homeobox-like domain superfamily;Homeobox, conserved site;Helix-turn-helix motif	-	-	GO:0003700;GO:0005634;GO:0003677;GO:0006355;GO:0043565	molecular_function;cellular_component;molecular_function;biological_process;molecular_function	DNA binding transcription factor activity;nucleus;DNA binding;regulation of transcription, DNA-templated;sequence-specific DNA binding	-	-	-
BPChr11G05729	Chr11;Chr11;Chr11;Chr11;Chr11;Chr11;Chr11;Chr11;Chr11;Chr11	2945275;2945538;2947259;2947588;2947827;2948136;2948516;2948838;2949129;2949850	2945397;2945801;2947408;2947721;2948040;2948281;2948743;2949040;2949372;2950075	+;+;+;+;+;+;+;+;+;+	1932	0.350352	0.659161	0.843302	7.23782	0.77155	1.6245	0.0306085	0.773271	-2.35341	-	A0A2C9U8A1	Uncharacterized protein	-	-	110604715	LOC110604715	alpha-dioxygenase 1	-	-	-	IPR019791;IPR037120;IPR034815;IPR010255	Haem peroxidase, animal type;Haem peroxidase domain superfamily, animal type;Alpha-dioxygenase;Haem peroxidase	-	-	GO:0020037;GO:0016491;GO:0006979;GO:0004601;GO:0055114;GO:0098869	molecular_function;molecular_function;biological_process;molecular_function;biological_process;biological_process	heme binding;oxidoreductase activity;response to oxidative stress;peroxidase activity;oxidation-reduction process;cellular oxidant detoxification	-	-	-
BPChr11G06733	Chr11;Chr11;Chr11;Chr11;Chr11	9085573;9085908;9086687;9086920;9092307	9085797;9085946;9086829;9087134;9092446	-;-;-;-;-	762	1.2214	1.37129	1.6036	1.52925	5.10789	4.033	0.0252123	0.772769	-1.34588	-	B9ST76	DNA binding protein, putative	XP_002529195.1	uncharacterized protein LOC8260445 isoform X1	8260445	LOC8260445	mediator of RNA polymerase II transcription subunit 15a	-	-	-	-	-	-	-	-	-	-	-	-	-
BPChr11G06734	Chr11;Chr11;Chr11;Chr11;Chr11;Chr11;Chr11;Chr11;Chr11	9648931;9650079;9650956;9652768;9653404;9659434;9660005;9660572;9660722	9649306;9650494;9652257;9652947;9653944;9659891;9660183;9660626;9660985	-;-;-;-;-;-;-;-;-	3771	7.58372	12.9368	7.46366	2.45279	4.46896	4.57755	0.00679846	0.686145	1.27897	-	F6HGL1	Uncharacterized protein	-	-	-	-	-	-	PF00664;PF00005	ABC transporter transmembrane region;ABC transporter	IPR003439;IPR011527;IPR036640;IPR017871;IPR027417;IPR003593	ABC transporter-like;ABC transporter type 1, transmembrane domain;ABC transporter type 1, transmembrane domain superfamily;ABC transporter, conserved site;P-loop containing nucleoside triphosphate hydrolase;AAA+ ATPase domain	KOG0055;COG1132	Multidrug/pheromone exporter, ABC superfamily;ABC-type multidrug transport system, ATPase and permease components	GO:0016887;GO:0042626;GO:0055085;GO:0005524;GO:0000166;GO:0016020;GO:0016021	molecular_function;molecular_function;biological_process;molecular_function;molecular_function;cellular_component;cellular_component	ATPase activity;ATPase activity, coupled to transmembrane movement of substances;transmembrane transport;ATP binding;nucleotide binding;membrane;integral component of membrane	-	-	-
BPChr11G06755	Chr11;Chr11;Chr11;Chr11;Chr11;Chr11;Chr11;Chr11;Chr11;Chr11;Chr11;Chr11;Chr11;Chr11;Chr11;Chr11;Chr11;Chr11;Chr11;Chr11;Chr11;Chr11;Chr11;Chr11;Chr11;Chr11;Chr11;Chr11;Chr11;Chr11;Chr11	10282089;10282256;10282786;10282967;10283119;10285877;10286099;10286289;10286503;10286725;10286918;10287107;10287400;10287579;10293510;10293633;10293858;10294048;10294233;10294516;10294681;10295084;10295427;10295651;10295922;10298539;10298741;10300118;10300415;10300609;10306014	10282163;10282337;10282832;10283019;10283152;10285958;10286177;10286358;10286625;10286777;10286977;10287311;10287481;10287747;10293549;10293714;10293921;10294117;10294355;10294568;10294740;10295288;10295508;10295819;10295958;10298620;10298819;10300322;10300496;10300723;10306146	-;-;-;-;-;-;-;-;-;-;-;-;-;-;-;-;-;-;-;-;-;-;-;-;-;-;-;-;-;-;-	2895	0.263036	0.609087	0.478366	0.528304	0.858166	4.11063	0.0461904	0.778269	-2.01181	-	A0A1R3KH78	Inositol oxygenase	-	-	-	-	-	-	-	-	IPR007828	Inositol oxygenase	-	-	GO:0005506;GO:0050113;GO:0055114;GO:0019310;GO:0005737	molecular_function;molecular_function;biological_process;biological_process;cellular_component	iron ion binding;inositol oxygenase activity;oxidation-reduction process;inositol catabolic process;cytoplasm	-	-	-
BPChr11G06860	Chr11	11492079	11493008	-	930	3.73012	13.202	12.0443	0.978905	0.623324	0.562461	0.000369365	0.344075	3.74192	-	A0A1U8AK51	AP2/ERF and B3 domain-containing transcription factor RAV1-like	XP_010262942.1	AP2/ERF and B3 domain-containing transcription factor RAV1-like	104601351	LOC104601351	AP2/ERF and B3 domain-containing transcription factor RAV1-like	-	-	-	IPR016177;IPR001471;IPR036955;IPR003340;IPR015300	DNA-binding domain superfamily;AP2/ERF domain;AP2/ERF domain superfamily;B3 DNA binding domain;DNA-binding pseudobarrel domain superfamily	-	-	GO:0006351;GO:0003700;GO:0005634;GO:0003677;GO:0006355	biological_process;molecular_function;cellular_component;molecular_function;biological_process	transcription, DNA-templated;DNA binding transcription factor activity;nucleus;DNA binding;regulation of transcription, DNA-templated	-	-	-
BPChr11G06892	Chr11	8607860	8608456	-	597	9.42474	12.252	10.507	31.1085	21.0154	15.6072	0.00578162	0.679493	-1.06819	-	A5AK61	Uncharacterized protein	-	-	100265013	LOC100265013	BON1-associated protein 2	-	PF00168	C2 domain	IPR035892;IPR000008	C2 domain superfamily;C2 domain	-	-	-	-	-	-	-	-
BPChr11G06920	Chr11;Chr11	10177567;10179289	10178159;10179949	+;+	1254	0.607249	0.546835	0.487219	0.755022	1.684	1.69462	0.0136061	0.772769	-1.33053	-	F6HGX7	Uncharacterized protein	XP_002283391.1	uncharacterized protein LOC100245695	100245695	LOC100245695	uncharacterized LOC100245695	-	PF06219	Protein of unknown function (DUF1005)	IPR010410	Protein of unknown function DUF1005	ENOG410IK42;ENOG410Y9KR	-;-	-	-	-	-	-	-
BPChr11G07107	Chr11;Chr11	17028091;17028489	17028168;17029259	+;+	849	1.54471	9.30769	13.3853	22.8614	118.27	69.2754	0.0110516	0.745922	-3.11986	-	A0A1R3FY99	Glycosyltransferase	-	-	-	-	-	-	-	-	IPR035595;IPR002213	UDP-glycosyltransferase family, conserved site;UDP-glucuronosyl/UDP-glucosyltransferase	-	-	GO:0016758;GO:0016757;GO:0016740;GO:0008152	molecular_function;molecular_function;molecular_function;biological_process	transferase activity, transferring hexosyl groups;transferase activity, transferring glycosyl groups;transferase activity;metabolic process	-	-	-
BPChr11G09191	Chr11;Chr11;Chr11;Chr11	24062999;24064057;24064687;24065450	24063973;24064571;24064817;24065772	-;-;-;-	1944	7.92131	13.0683	10.2667	6.25653	3.77004	4.13709	0.00349136	0.644553	1.14668	-	A0A199W1W0	Putative mediator of RNA polymerase II transcription subunit 37e	-	-	-	-	-	-	PF00012	Hsp70 protein	IPR013126;IPR029048;IPR029047;IPR018181	Heat shock protein 70 family;Heat shock protein 70kD, C-terminal domain superfamily;Heat shock protein 70kD, peptide-binding domain superfamily;Heat shock protein 70, conserved site	-	-	GO:0005524;GO:0000166	molecular_function;molecular_function	ATP binding;nucleotide binding	-	-	-
BPChr11G10092	Chr11;Chr11;Chr11;Chr11;Chr11;Chr11;Chr11;Chr11;Chr11	35062056;35063146;35063479;35063720;35064083;35064382;35064741;35066386;35067060	35062165;35063395;35063629;35063957;35064293;35064593;35064878;35066862;35068416	-;-;-;-;-;-;-;-;-	3144	3.06792	3.91555	2.33196	1.64471	1.13262	1.75736	0.00460732	0.669593	1.03953	-	A0A251Q479	Uncharacterized protein	-	-	18782958	LOC18782958	G-type lectin S-receptor-like serine/threonine-protein kinase At4g03230	-	-	-	IPR036426;IPR001480;IPR025287;IPR001245;IPR000719;IPR021820;IPR003609;IPR000858;IPR011009;IPR008271;IPR000742	Bulb-type lectin domain superfamily;Bulb-type lectin domain;Wall-associated receptor kinase, galacturonan-binding domain;Serine-threonine/tyrosine-protein kinase, catalytic domain;Protein kinase domain;S-locus receptor kinase, C-terminal;PAN/Apple domain;S-locus glycoprotein domain;Protein kinase-like domain superfamily;Serine/threonine-protein kinase, active site;EGF-like domain	-	-	GO:0004674;GO:0004672;GO:0006468;GO:0005524;GO:0016020;GO:0016021;GO:0048544;GO:0030247	molecular_function;molecular_function;biological_process;molecular_function;cellular_component;cellular_component;biological_process;molecular_function	protein serine/threonine kinase activity;protein kinase activity;protein phosphorylation;ATP binding;membrane;integral component of membrane;recognition of pollen;polysaccharide binding	-	-	-
BPChr11G10132	Chr11	35139126	35141180	-	2055	1.15284	1.5731	0.911751	6.60968	1.28955	2.59317	0.0385376	0.778269	-1.51292	-	A0A199UCQ8	Uncharacterized protein	-	-	110607207	LOC110607207	probable L-type lectin-domain containing receptor kinase VII.2	-	PF00139;PF00069	Legume lectin domain;Protein kinase domain	IPR013320;IPR017441;IPR001220;IPR000719;IPR011009;IPR008271	Concanavalin A-like lectin/glucanase domain superfamily;Protein kinase, ATP binding site;Legume lectin domain;Protein kinase domain;Protein kinase-like domain superfamily;Serine/threonine-protein kinase, active site	-	-	GO:0004672;GO:0006468;GO:0005524;GO:0030246;GO:0016020;GO:0016021	molecular_function;biological_process;molecular_function;molecular_function;cellular_component;cellular_component	protein kinase activity;protein phosphorylation;ATP binding;carbohydrate binding;membrane;integral component of membrane	-	-	-
BPChr11G10175	Chr11;Chr11;Chr11;Chr11	34675648;34676660;34677805;34678602	34675845;34676789;34678111;34678752	-;-;-;-	786	6.35113	4.56987	3.31656	0.602288	2.79204	1.4142	0.0285228	0.772769	1.56061	-	A0A0B0P0I6	Expansin-B3-like protein	XP_017635152.1	expansin-B3-like	108477193	LOC108477193	expansin-B3-like	-	PF01357;PF03330	Pollen allergen;Lytic transglycolase	IPR007118;IPR007112;IPR005795;IPR009009;IPR036908;IPR007117;IPR036749	Expansin/Lol pI;Expansin/pollen allergen, DPBB domain;Major pollen allergen Lol pI;RlpA-like protein, double-psi beta-barrel domain;RlpA-like domain superfamily;Expansin, cellulose-binding-like domain;Expansin, cellulose-binding-like domain superfamily	-	-	GO:0019953;GO:0005576	biological_process;cellular_component	sexual reproduction;extracellular region	-	-	-
BPChr11G10244	Chr11	34584290	34584685	+	396	1.49563	1.48427	1.44	5.8853	1.88211	2.64186	0.0391729	0.778269	-1.22278	-	A0A0D2PVJ8	Uncharacterized protein	-	-	-	-	-	-	-	-	-	-	-	-	-	-	-	-	-	-
BPChr11G11767	Chr11;Chr11;Chr11	686537;688276;688836	687388;688743;688838	-;-;-	1323	0.639532	0.765131	0.615745	2.72495	1.50228	1.06259	0.011388	0.747925	-1.37527	-	A0A1R3JX27	Transferase	-	-	-	-	-	-	-	-	IPR023213;IPR004000;IPR003480	Chloramphenicol acetyltransferase-like domain superfamily;Actin family;Transferase	-	-	GO:0016747;GO:0016740	molecular_function;molecular_function	transferase activity, transferring acyl groups other than amino-acyl groups;transferase activity	-	-	-
BPChr11G11805	Chr11;Chr11;Chr11	411101;411760;412336	411674;412037;412560	+;+;+	1077	12.4519	11.6426	16.0732	37.8692	10.9956	38.2178	0.0471813	0.778269	-1.10444	-	A0A1R3ISD4	FH interacting protein 1	-	-	-	-	-	-	-	-	IPR037848;IPR004182;IPR011993	GEM-like protein;GRAM domain;PH-like domain superfamily	-	-	-	-	-	-	-	-
BPChr11G13447	Chr11	32628380	32629510	+	1131	0.44886	0.0577433	0.360137	6.27849	0.951874	0.63594	0.0258501	0.772769	-3.19147	-	B9RH72	Uncharacterized protein	XP_002512931.1	F-box/kelch-repeat protein At3g06240	8285341	LOC8285341	F-box/kelch-repeat protein At3g06240	-	PF00646;PF07734	-box domain;-box associated	IPR036047;IPR006527;IPR017451;IPR001810	F-box-like domain superfamily;F-box associated domain, type 1;F-box associated interaction domain;F-box domain	-	-	-	-	-	-	-	-
BPChr11G14346	Chr11;Chr11;Chr11;Chr11;Chr11;Chr11;Chr11;Chr11	21227650;21229769;21229931;21232623;21237496;21241361;21241597;21241841	21227888;21229831;21230047;21232863;21237567;21241519;21241748;21241952	+;+;+;+;+;+;+;+	1155	5.45753	6.50249	1.48115	1.82865	1.86419	1.95309	0.0462374	0.778269	1.24717	-	A0A251Q248	WAT1-related protein	-	-	18783020	LOC18783020	WAT1-related protein At5g07050	-	-	-	IPR000620;IPR030184	EamA domain;WAT1-related protein	-	-	GO:0055085;GO:0022857;GO:0016021;GO:0016020	biological_process;molecular_function;cellular_component;cellular_component	transmembrane transport;transmembrane transporter activity;integral component of membrane;membrane	-	-	-
BPChr11G15593	Chr11	30846093	30846623	+	531	4.8599	6.70295	2.99158	0.274315	0	0	0.00055055	0.37827	5.60159	-	A0A1S3VUE1	protein LIGHT-DEPENDENT SHORT HYPOCOTYLS 10-like	XP_014522001.1	protein LIGHT-DEPENDENT SHORT HYPOCOTYLS 10	106778546	LOC106778546	protein LIGHT-DEPENDENT SHORT HYPOCOTYLS 10	-	-	-	IPR006936	ALOG domain	-	-	-	-	-	-	-	-
BPChr11G15596	Chr11	31262201	31263481	-	1281	2.1136	1.09611	1.78061	0.739108	0.581825	0.459387	0.0049339	0.675287	1.48303	-	B9RYC2	Triacylglycerol lipase, putative	XP_002518706.1	phospholipase A1-IIdelta	8288145	LOC8288145	phospholipase A1-IIdelta	-	PF01764	Lipase (class 3)	IPR029058;IPR002921;IPR033556	Alpha/Beta hydrolase fold;Fungal lipase-like domain;Phospholipase A1-II	-	-	GO:0016787;GO:0006629;GO:0008970	molecular_function;biological_process;molecular_function	hydrolase activity;lipid metabolic process;phosphatidylcholine 1-acylhydrolase activity	-	-	-
BPChr11G15985	Chr11;Chr11;Chr11;Chr11;Chr11;Chr11;Chr11;Chr11;Chr11;Chr11;Chr11;Chr11	31999793;32000505;32002589;32003528;32004425;32006850;32009798;32010067;32010344;32011400;32011793;32012998	32000431;32000677;32002750;32004031;32004609;32007004;32009994;32010265;32010783;32011549;32012170;32013475	-;-;-;-;-;-;-;-;-;-;-;-	3660	0.450791	1.31151	0.445153	0.0895457	0.135759	0.160786	0.00293461	0.623673	2.50478	-	A0A0D3E745	Uncharacterized protein	XP_013606074.1;XP_013606075.1;XP_013606076.1	ankyrin repeat-containing protein At5g02620-like isoform X1;-;-	106312925	LOC106312925	ankyrin repeat-containing protein At5g02620-like	-	PF13962;PF12796	omain of unknown function;Ankyrin repeats (3 copies)	IPR036770;IPR020683;IPR002110;IPR026961	Ankyrin repeat-containing domain superfamily;Ankyrin repeat-containing domain;Ankyrin repeat;PGG domain	-	-	GO:0016021;GO:0016020	cellular_component;cellular_component	integral component of membrane;membrane	-	-	-
BPChr11G17623	Chr11	28043609	28045903	-	2295	1.12445	4.41076	3.37211	95.9332	1.85833	7.26513	0.0454897	0.778269	-3.53169	-	A0A0H4CUQ9	Phenylalanine ammonia-lyase	-	-	-	-	-	-	PF00221	Aromatic amino acid lyase	IPR022313;IPR001106;IPR005922;IPR008948;IPR024083;IPR023144	Phenylalanine/histidine ammonia-lyases, active site;Aromatic amino acid lyase;Phenylalanine ammonia-lyase;L-Aspartase-like;Fumarase/histidase, N-terminal;Phenylalanine ammonia-lyase, shielding domain superfamily	-	-	GO:0045548;GO:0003824;GO:0016829;GO:0006559;GO:0009800;GO:0005737;GO:0016841;GO:0009698	molecular_function;molecular_function;molecular_function;biological_process;biological_process;cellular_component;molecular_function;biological_process	phenylalanine ammonia-lyase activity;catalytic activity;lyase activity;L-phenylalanine catabolic process;cinnamic acid biosynthetic process;cytoplasm;ammonia-lyase activity;phenylpropanoid metabolic process	-	-	-
BPChr11G17723	Chr11	29754255	29756914	-	687	3.39559	3.63848	1.32695	1.16914	1.17299	1.57445	0.0283398	0.772769	1.09004	-	A0A0H4CRL9	Superoxide dismutase	-	-	-	-	-	-	PF02777;PF00081	Iron/manganese superoxide dismutases, C-terminal domain;Iron/manganese superoxide dismutases, alpha-hairpin domain	IPR019832;IPR019833;IPR019831;IPR036324;IPR001189;IPR036314	Manganese/iron superoxide dismutase, C-terminal;Manganese/iron superoxide dismutase, binding site;Manganese/iron superoxide dismutase, N-terminal;Manganese/iron superoxide dismutase, N-terminal domain superfamily;Manganese/iron superoxide dismutase;Manganese/iron superoxide dismutase, C-terminal domain superfamily	-	-	GO:0004784;GO:0016491;GO:0006801;GO:0055114;GO:0019430;GO:0046872	molecular_function;molecular_function;biological_process;biological_process;biological_process;molecular_function	superoxide dismutase activity;oxidoreductase activity;superoxide metabolic process;oxidation-reduction process;removal of superoxide radicals;metal ion binding	-	-	-
BPChr11G18399	Chr11;Chr11;Chr11;Chr11;Chr11	40345056;40346487;40346778;40347062;40347505	40345491;40346642;40346933;40347377;40347700	+;+;+;+;+	1260	1.47732	0.803388	1.13143	0.520218	0.230036	0.363256	0.00724444	0.713662	1.59988	-	A0A140G4P0	LRR-RLK	-	-	-	-	-	-	PF00560;PF08263;PF13516;PF13855	Leucine Rich Repeat;Leucine rich repeat N-terminal domain;Leucine Rich repeat;Leucine rich repeat	IPR032675;IPR003591;IPR013210;IPR001611	Leucine-rich repeat domain superfamily;Leucine-rich repeat, typical subtype;Leucine-rich repeat-containing N-terminal, plant-type;Leucine-rich repeat	-	-	GO:0016021;GO:0016020	cellular_component;cellular_component	integral component of membrane;membrane	-	-	-
BPChr11G18735	Chr11;Chr11	6626929;6628427	6627486;6628825	-;-	957	5.03947	11.4988	5.91607	2.05478	3.46136	3.79199	0.0160205	0.772769	1.2682	-	A0A2C9VKZ6	Uncharacterized protein	-	-	110619676	LOC110619676	probable carboxylesterase 2	-	-	-	IPR029058;IPR013094;IPR033140	Alpha/Beta hydrolase fold;Alpha/beta hydrolase fold-3;Lipase, GDXG, putative serine active site	-	-	GO:0016787;GO:0008152	molecular_function;biological_process	hydrolase activity;metabolic process	-	-	-
BPChr11G18808	Chr11;Chr11;Chr11;Chr11	6760554;6763911;6764360;6768512	6760723;6764031;6764739;6768647	-;-;-;-	807	22.9611	23.4687	5.40058	4.15143	2.82201	1.25587	0.00611881	0.681003	2.65453	-	A0A251MWU9	Uncharacterized protein	-	-	18767092	LOC18767092	uncharacterized LOC18767092	-	-	-	-	-	-	-	-	-	-	-	-	-
BPChr11G26174	Chr11;Chr11;Chr11	22811848;22812252;22813510	22811980;22813245;22813624	+;+;+	1242	0.987798	0.999071	0.0655902	0	0.0666772	0.0263229	0.0109134	0.745922	4.36727	-	-	-	-	-	-	-	-	-	-	-	-	-	-	-	-	-	-	-	-	-
BPChr11G26283	Chr11;Chr11;Chr11;Chr11;Chr11;Chr11;Chr11;Chr11;Chr11	15734406;15734720;15734889;15735413;15735777;15736010;15736196;15737639;15737859	15734591;15734806;15734964;15735663;15735893;15736084;15736417;15737752;15737966	-;-;-;-;-;-;-;-;-	1236	11.7058	5.17812	6.82154	111.043	11.9262	13.5692	0.0342052	0.778269	-2.51191	-	A0A0D2NZM1	Glutamate dehydrogenase	XP_012470968.1	glutamate dehydrogenase 2	105788568	LOC105788568	glutamate dehydrogenase 2	-	PF00208;PF02812	lutamate/Leucine/Phenylalanine/Valine dehydrogenase;lu/Leu/Phe/Val dehydrogenase, dimerisation domain	IPR006097;IPR033922;IPR036291;IPR014362;IPR006096;IPR033524;IPR006095	Glutamate/phenylalanine/leucine/valine dehydrogenase, dimerisation domain;NAD(P) binding domain of glutamate dehydrogenase;NAD(P)-binding domain superfamily;Glutamate dehydrogenase;Glutamate/phenylalanine/leucine/valine dehydrogenase, C-terminal;Leu/Phe/Val dehydrogenases active site;Glutamate/phenylalanine/leucine/valine dehydrogenase	-	-	GO:0016491;GO:0055114;GO:0006520;GO:0016639	molecular_function;biological_process;biological_process;molecular_function	oxidoreductase activity;oxidation-reduction process;cellular amino acid metabolic process;oxidoreductase activity, acting on the CH-NH2 group of donors, NAD or NADP as acceptor	K00261;K00261;K00261;K00261;K00261;K00261	ko00250;ko00910;ko00220;ko04964;ko01200;ko00471	Alanine, aspartate and glutamate metabolism;Nitrogen metabolism;Arginine biosynthesis;Proximal tubule bicarbonate reclamation;Carbon metabolism;D-Glutamine and D-glutamate metabolism
BPChr11G26315	Chr11;Chr11;Chr11;Chr11;Chr11;Chr11	14514293;14515076;14516075;14516364;14516491;14516722	14514825;14515307;14516243;14516414;14516637;14516801	-;-;-;-;-;-	1212	2.33864	5.95421	4.83939	51.1677	4.50962	10.2233	0.0402971	0.778269	-2.3045	-	B9RN17	Monoxygenase, putative	-	-	8270828	LOC8270828	monooxygenase 1	-	PF00890;PF13450;PF01494	AD binding domain;NAD(P)-binding Rossmann-like domain;AD binding domain	IPR036188;IPR002938	FAD/NAD(P)-binding domain superfamily;FAD-binding domain	-	-	GO:0016021;GO:0071949;GO:0016020	cellular_component;molecular_function;cellular_component	integral component of membrane;FAD binding;membrane	-	-	-
BPChr11G26325	Chr11;Chr11	14477612;14478962	14478474;14479556	-;-	1458	0.957521	0.963042	0.502858	3.39676	3.49314	1.21085	0.00994534	0.745922	-1.7352	-	A0A1R3IJZ6	UDP-glucuronosyl/UDP-glucosyltransferase	-	-	-	-	-	-	-	-	IPR002213	UDP-glucuronosyl/UDP-glucosyltransferase	-	-	GO:0016758;GO:0016740;GO:0008152	molecular_function;molecular_function;biological_process	transferase activity, transferring hexosyl groups;transferase activity;metabolic process	-	-	-
BPChr11G26918	Chr11;Chr11	1273506;1276326	1274635;1276569	+;+	1374	1.84738	3.16082	4.03165	1.6697	1.02462	1.618	0.0190554	0.772769	1.07179	-	V4THC3	Uncharacterized protein	XP_006446558.1	hypothetical protein CICLE_v10015129mg	18050888	LOC18050888	high affinity nitrate transporter 2.7	-	-	-	IPR011701;IPR036259;IPR020846;IPR005829	Major facilitator superfamily;MFS transporter superfamily;Major facilitator superfamily domain;Sugar transporter, conserved site	-	-	GO:0055085;GO:0005215;GO:0016021;GO:0016020	biological_process;molecular_function;cellular_component;cellular_component	transmembrane transport;transporter activity;integral component of membrane;membrane	K02575	ko00910	Nitrogen metabolism
BPChr11G28614	Chr11;Chr11	39404246;39405157	39404380;39405411	-;-	390	20.1762	30.8955	17.0237	9.24388	12.1034	10.6462	0.004568	0.669593	1.08805	-	S8DL92	Uncharacterized protein	-	-	-	-	-	-	PF03140	Plant protein of unknown function	IPR004158	Protein of unknown function DUF247, plant	-	-	GO:0016021;GO:0016020	cellular_component;cellular_component	integral component of membrane;membrane	-	-	-
BPChr12G06119	Chr12;Chr12;Chr12;Chr12	6797750;6798855;6799111;6800248	6798676;6799025;6799423;6800687	+;+;+;+	1851	0.365684	0.652724	0.528123	0.924645	0.984272	1.27169	0.0143109	0.772769	-1.02963	-	F6H9G7	Uncharacterized protein	-	-	-	-	-	-	PF01094;PF00497;PF00060	Receptor family ligand binding region;Bacterial extracellular solute-binding proteins, family 3;Ligand-gated ion channel	IPR001828;IPR028082;IPR001638;IPR017103;IPR001320	Receptor, ligand binding region;Periplasmic binding protein-like I;Solute-binding protein family 3/N-terminal domain of MltF;Ionotropic glutamate receptor, plant;Ionotropic glutamate receptor	ENOG410YE5F;ENOG410ISR2	-;-	GO:0004970;GO:0006811;GO:0016020;GO:0016021;GO:0035235	molecular_function;biological_process;cellular_component;cellular_component;biological_process	ionotropic glutamate receptor activity;ion transport;membrane;integral component of membrane;ionotropic glutamate receptor signaling pathway	-	-	-
BPChr12G08264	Chr12;Chr12	5269874;5270419	5270056;5270562	-;-	327	6.7274	10.3853	16.0684	90.7598	24.8186	20.5956	0.019016	0.772769	-2.02078	-	-	-	-	-	-	-	-	-	-	-	-	-	-	-	-	-	-	-	-	-
BPChr12G08278	Chr12;Chr12	5259505;5260138	5259699;5260281	-;-	339	2.74546	2.11913	2.40304	9.02325	6.71787	4.14691	0.00538194	0.677064	-1.44663	-	E8ZG20	ASR5 protein	-	-	-	-	-	-	PF02496	ABA/WDS induced protein	IPR003496	ABA/WDS induced protein	-	-	GO:0006950	biological_process	response to stress	-	-	-
BPChr12G11354	Chr12	1689671	1690348	-	678	18.0951	34.195	14.9589	5.74695	9.95467	7.32942	0.00509665	0.677064	1.5417	-	M5XHU5	Uncharacterized protein	XP_007223872.1	protein MIZU-KUSSEI 1	18792469	LOC18792469	protein MIZU-KUSSEI 1	-	PF04759	Protein of unknown function, DUF617	IPR006460	Protein MIZU-KUSSEI 1-like, plant	-	-	-	-	-	-	-	-
BPChr12G11392	Chr12	2040264	2040539	-	276	4.44509	11.2395	6.78858	1.31939	4.20066	3.31669	0.0398622	0.778269	1.34735	-	A0A1U8L1K1	calmodulin-like protein 5	XP_016707238.1	calmodulin-like protein 5	107921954	LOC107921954	calmodulin-like protein 5	-	-	-	IPR018247;IPR002048;IPR011992	EF-Hand 1, calcium-binding site;EF-hand domain;EF-hand domain pair	-	-	GO:0005509	molecular_function	calcium ion binding	-	-	-
BPChr12G11432	Chr12;Chr12;Chr12;Chr12;Chr12	1471887;1473530;1473785;1474928;1476041	1472372;1473661;1474212;1475061;1476426	-;-;-;-;-	1566	1.18865	2.3354	0.624238	0.627849	0.449496	0.480166	0.0265826	0.772769	1.41332	-	W9QUD0	Uncharacterized protein	XP_010089927.1	hypothetical protein L484_014437	21397577	LOC21397577	lysine histidine transporter-like 8	-	PF01490	Transmembrane amino acid transporter protein	IPR013057	Amino acid transporter, transmembrane domain	-	-	GO:0016021;GO:0016020	cellular_component;cellular_component	integral component of membrane;membrane	-	-	-
BPChr12G11532	Chr12;Chr12;Chr12	651460;651981;652388	651870;652060;652670	+;+;+	774	4.91919	5.40012	2.84173	0.75277	1.28392	0.802543	0.000641062	0.381731	2.20986	-	A0A2C9U0S6	Uncharacterized protein	-	-	110606719	LOC110606719	homeobox-leucine zipper protein HAT22-like	-	-	-	IPR001356;IPR003106;IPR017970;IPR009057	Homeobox domain;Leucine zipper, homeobox-associated;Homeobox, conserved site;Homeobox-like domain superfamily	-	-	GO:0003700;GO:0005634;GO:0003677;GO:0006355;GO:0043565	molecular_function;cellular_component;molecular_function;biological_process;molecular_function	DNA binding transcription factor activity;nucleus;DNA binding;regulation of transcription, DNA-templated;sequence-specific DNA binding	-	-	-
BPChr12G13402	Chr12	10932070	10933473	+	1404	4.76082	4.86086	5.19298	28.9714	4.71869	8.82527	0.0494829	0.781114	-1.50612	-	A0A067FE11	Uncharacterized protein	-	-	-	-	-	-	PF00201	UDP-glucoronosyl and UDP-glucosyl transferase	IPR002213	UDP-glucuronosyl/UDP-glucosyltransferase	-	-	GO:0016758;GO:0016740;GO:0008152	molecular_function;molecular_function;biological_process	transferase activity, transferring hexosyl groups;transferase activity;metabolic process	-	-	-
BPChr12G21521	Chr12	20919712	20920857	+	1146	0.590646	0.512887	0.639762	17.2861	0.939415	0.627616	0.0398772	0.778269	-3.41101	-	A0A067KHH4	Uncharacterized protein	XP_012074872.1	-	105636252	LOC105636252	chitotriosidase-1	-	PF00704	lycosyl hydrolases family 18	IPR011583;IPR017853;IPR029070;IPR001223	Chitinase II;Glycoside hydrolase superfamily;Chitinase insertion domain superfamily;Glycoside hydrolase family 18, catalytic domain	-	-	GO:0005975;GO:0008061	biological_process;molecular_function	carbohydrate metabolic process;chitin binding	-	-	-
BPChr12G24135	Chr12;Chr12;Chr12;Chr12;Chr12;Chr12	15625372;15625954;15626192;15626361;15626523;15626769	15625872;15626076;15626257;15626429;15626600;15626861	+;+;+;+;+;+	930	12.1911	26.4742	7.53314	0.548187	1.42474	2.67169	0.00242462	0.618762	3.29808	-	B9I2L2	Basic helix-loop-helix family protein	XP_002317910.1	basic helix-loop-helix family protein	7493520	LOC7493520	transcription factor BEE 3	-	PF00010	Helix-loop-helix DNA-binding domain	IPR036638;IPR011598	Helix-loop-helix DNA-binding domain superfamily;Myc-type, basic helix-loop-helix (bHLH) domain	ENOG410YIJY;ENOG410IXK8	-;-	GO:0046983	molecular_function	protein dimerization activity	-	-	-
BPChr12G24143	Chr12;Chr12;Chr12	15146261;15150618;15153815	15147068;15151561;15154192	+;+;+	2130	0.973214	2.02362	0.956139	0.906108	0.272156	0.491164	0.0453931	0.778269	1.24705	-	D7SJ27	Uncharacterized protein	-	-	100261246	LOC100261246	LEAF RUST 10 DISEASE-RESISTANCE LOCUS RECEPTOR-LIKE PROTEIN KINASE-like 2.1	-	PF13947;PF14380;PF00069	Wall-associated receptor kinase galacturonan-binding;Wall-associated receptor kinase C-terminal;Protein kinase domain	IPR032872;IPR017441;IPR025287;IPR000719;IPR011009;IPR008271	Wall-associated receptor kinase, C-terminal;Protein kinase, ATP binding site;Wall-associated receptor kinase, galacturonan-binding domain;Protein kinase domain;Protein kinase-like domain superfamily;Serine/threonine-protein kinase, active site	KOG1187;COG0515	Serine/threonine protein kinase;Serine/threonine protein kinase	GO:0004672;GO:0006468;GO:0005524;GO:0016020;GO:0016021;GO:0030247	molecular_function;biological_process;molecular_function;cellular_component;cellular_component;molecular_function	protein kinase activity;protein phosphorylation;ATP binding;membrane;integral component of membrane;polysaccharide binding	-	-	-
BPChr12G24343	Chr12;Chr12;Chr12;Chr12;Chr12;Chr12;Chr12;Chr12;Chr12	18917715;18918578;18919135;18920249;18920659;18921768;18922325;18922951;18923970	18917871;18918696;18919256;18920565;18920704;18922068;18922426;18923379;18924737	+;+;+;+;+;+;+;+;+	2361	5.73384	5.8918	5.14104	3.16185	1.78885	1.85552	0.00112371	0.476451	1.30447	-	A5C5X6	Uncharacterized protein	-	-	100262028	LOC100262028	U-box domain-containing protein 52	-	PF00582;PF00069	Universal stress protein family;Protein kinase domain	IPR014729;IPR006016;IPR000719;IPR011009;IPR008271	Rossmann-like alpha/beta/alpha sandwich fold;UspA;Protein kinase domain;Protein kinase-like domain superfamily;Serine/threonine-protein kinase, active site	-	-	GO:0006950;GO:0005524;GO:0004672;GO:0006468	biological_process;molecular_function;molecular_function;biological_process	response to stress;ATP binding;protein kinase activity;protein phosphorylation	-	-	-
BPChr12G25765	Chr12;Chr12;Chr12	3794283;3794662;3794961	3794564;3794847;3795449	-;-;-	957	18.4781	20.9503	30.1762	28.7289	49.7138	71.8086	0.0202481	0.772769	-1.10787	-	A0A1R3I8M1	Late embryogenesis abundant protein, LEA-14	-	-	-	-	-	-	-	-	IPR004864	Late embryogenesis abundant protein, LEA-14	-	-	GO:0016021;GO:0016020	cellular_component;cellular_component	integral component of membrane;membrane	-	-	-
BPChr12G25871	Chr12;Chr12;Chr12	3576076;3577435;3579308	3576916;3577605;3580512	+;+;+	2217	5.83912	17.9839	6.02613	2.11889	4.05287	3.93733	0.0214883	0.772769	1.55671	-	A0A061FPM4	Wall-associated kinase 2, putative	-	-	-	-	-	-	PF13947;PF00069;PF07645	Wall-associated receptor kinase galacturonan-binding;Protein kinase domain;Calcium-binding EGF domain	IPR017441;IPR025287;IPR000719;IPR000152;IPR001881;IPR018097;IPR011009;IPR008271;IPR000742	Protein kinase, ATP binding site;Wall-associated receptor kinase, galacturonan-binding domain;Protein kinase domain;EGF-type aspartate/asparagine hydroxylation site;EGF-like calcium-binding domain;EGF-like calcium-binding, conserved site;Protein kinase-like domain superfamily;Serine/threonine-protein kinase, active site;EGF-like domain	-	-	GO:0004672;GO:0006468;GO:0016310;GO:0005524;GO:0016020;GO:0016021;GO:0016301;GO:0030247;GO:0005509	molecular_function;biological_process;biological_process;molecular_function;cellular_component;cellular_component;molecular_function;molecular_function;molecular_function	protein kinase activity;protein phosphorylation;phosphorylation;ATP binding;membrane;integral component of membrane;kinase activity;polysaccharide binding;calcium ion binding	-	-	-
BPChr13G00424	Chr13;Chr13;Chr13;Chr13;Chr13;Chr13;Chr13;Chr13;Chr13	22536685;22537691;22538320;22538893;22539133;22539697;22540029;22541449;22547862	22536993;22537989;22538491;22539051;22539569;22539744;22541360;22541524;22548035	-;-;-;-;-;-;-;-;-	3006	0.0844412	0.173806	0.284551	1.01759	0.247943	0.565549	0.0306347	0.773271	-1.73361	-	A0A1Q3C7D4	Calcium-transporting ATPase	-	-	-	-	-	-	-	-	IPR004014;IPR023299;IPR001757;IPR036412;IPR018303;IPR023214;IPR008250;IPR023298;IPR024750;IPR006408;IPR006068	Cation-transporting P-type ATPase, N-terminal;P-type ATPase, cytoplasmic domain N;P-type ATPase;HAD-like superfamily;P-type ATPase, phosphorylation site;HAD superfamily;P-type ATPase, A domain superfamily;P-type ATPase, transmembrane domain superfamily;Calcium-transporting P-type ATPase, N-terminal autoinhibitory domain;P-type ATPase, subfamily IIB;Cation-transporting P-type ATPase, C-terminal	-	-	GO:0099132;GO:0006816;GO:0005516;GO:0070588;GO:0005388;GO:0005524;GO:0006811;GO:0000166;GO:0016020;GO:0016021;GO:0016787	biological_process;biological_process;molecular_function;biological_process;molecular_function;molecular_function;biological_process;molecular_function;cellular_component;cellular_component;molecular_function	ATP hydrolysis coupled cation transmembrane transport;calcium ion transport;calmodulin binding;calcium ion transmembrane transport;calcium-transporting ATPase activity;ATP binding;ion transport;nucleotide binding;membrane;integral component of membrane;hydrolase activity	-	-	-
BPChr13G00943	Chr13	20877758	20878822	-	1065	62.8815	26.491	36.142	115.742	66.0172	75.7927	0.0250409	0.772769	-1.0326	-	M5VYY4	Uncharacterized protein	XP_007205468.1	-	18772208	LOC18772208	F-box/kelch-repeat protein At1g15670	-	PF00646;PF01344	-box domain;Kelch motif	IPR036047;IPR015915;IPR006652;IPR001810	F-box-like domain superfamily;Kelch-type beta propeller;Kelch repeat type 1;F-box domain	-	-	-	-	-	-	-	-
BPChr13G03840	Chr13;Chr13	818287;819604	819009;819681	-;-	801	4.80619	13.3306	2.74594	0.681934	2.27452	2.04077	0.0240435	0.772769	2.05675	-	A0A1R3L4Y4	Glycosyltransferase	-	-	109946407	LOC109946407	UDP-glycosyltransferase 74G1-like	-	-	-	IPR035595;IPR002213	UDP-glycosyltransferase family, conserved site;UDP-glucuronosyl/UDP-glucosyltransferase	-	-	GO:0016758;GO:0016757;GO:0016740;GO:0008152	molecular_function;molecular_function;molecular_function;biological_process	transferase activity, transferring hexosyl groups;transferase activity, transferring glycosyl groups;transferase activity;metabolic process	-	-	-
BPChr13G04471	Chr13;Chr13	23922548;23923069	23922946;23923191	-;-	522	0.972529	0.813218	0.858327	33.4853	36.2505	24.739	2.04e-07	0.00364232	-5.15065	-	-	-	-	-	-	-	-	-	-	-	-	-	-	-	-	-	-	-	-	-
BPChr13G16035	Chr13;Chr13;Chr13;Chr13;Chr13;Chr13;Chr13;Chr13;Chr13;Chr13;Chr13;Chr13;Chr13;Chr13;Chr13;Chr13;Chr13;Chr13;Chr13;Chr13;Chr13;Chr13;Chr13;Chr13;Chr13;Chr13;Chr13;Chr13;Chr13;Chr13;Chr13;Chr13;Chr13;Chr13;Chr13;Chr13;Chr13;Chr13;Chr13;Chr13;Chr13	17214603;17215001;17218202;17218468;17218695;17218898;17219149;17219632;17219825;17220048;17220270;17220445;17220606;17220837;17222911;17224333;17224499;17224655;17225140;17225319;17226692;17227060;17227283;17227817;17228041;17228258;17228503;17229406;17229639;17229843;17230149;17230458;17230653;17230855;17231073;17231667;17231858;17232955;17234593;17234745;17235327	17214780;17215101;17218323;17218564;17218805;17219026;17219259;17219723;17219951;17220185;17220346;17220523;17220731;17220951;17223245;17224385;17224559;17224736;17225189;17225405;17226814;17227203;17227443;17227940;17228135;17228375;17228654;17229515;17229764;17229911;17230338;17230569;17230772;17230970;17231156;17231779;17232087;17233758;17234643;17234930;17235557	+;+;+;+;+;+;+;+;+;+;+;+;+;+;+;+;+;+;+;+;+;+;+;+;+;+;+;+;+;+;+;+;+;+;+;+;+;+;+;+;+	5730	1.77932	0.4559	1.30085	0.470284	0.224014	0.302397	0.0127144	0.764825	1.82654	-	F6I0E7	Uncharacterized protein	-	-	-	-	-	-	PF02364;PF04652;PF14288	1,3-beta-glucan synthase component;Vta1 like;1,3-beta-glucan synthase subunit FKS1, domain-1	IPR003440;IPR026899;IPR023175	Glycosyl transferase, family 48;1,3-beta-glucan synthase subunit FKS1-like, domain-1;Vacuolar protein sorting-associate protein Vta1/Callose synthase, N-terminal	ENOG410XQ8V;KOG0916	-;1,3-beta-glucan synthase/callose synthase catalytic subunit	GO:0003843;GO:0016020;GO:0016021;GO:0006075;GO:0000148	molecular_function;cellular_component;cellular_component;biological_process;cellular_component	1,3-beta-D-glucan synthase activity;membrane;integral component of membrane;(1->3)-beta-D-glucan biosynthetic process;1,3-beta-D-glucan synthase complex	-	-	-
BPChr13G16047	Chr13	16960676	16961209	-	534	1.42601	3.85242	2.28829	0.477354	0.930484	0.979568	0.0139796	0.772769	1.66054	-	-	-	-	-	-	-	-	-	-	-	-	-	-	-	-	-	-	-	-	-
BPChr13G17261	Chr13;Chr13;Chr13	24361894;24363175;24364012	24362128;24363209;24364524	-;-;-	783	1.67491	2.12688	0.676257	0.0930147	0.105764	0.45929	0.00829098	0.736866	2.69307	-	A0A061DVJ5	TRANSPARENT TESTA 1 protein, putative	-	-	-	-	-	-	PF00096	Zinc finger, C2H2 type	IPR013087;IPR036236	Zinc finger C2H2-type;Zinc finger C2H2 superfamily	-	-	GO:0003676	molecular_function	nucleic acid binding	-	-	-
BPChr13G20238	Chr13	12324048	12326159	+	2112	4.9476	5.56599	5.61215	2.43113	2.25462	3.08046	0.000480373	0.357558	1.05551	-	Q6QT45	Resistance protein	-	-	111993842	LOC111993842	putative disease resistance RPP13-like protein 1	-	-	-	IPR032675	Leucine-rich repeat domain superfamily	-	-	-	-	-	-	-	-
BPChr13G23014	Chr13;Chr13;Chr13;Chr13;Chr13;Chr13;Chr13;Chr13;Chr13	13867881;13868433;13869145;13869386;13870031;13870581;13870793;13870995;13871186	13867935;13868501;13869293;13869517;13870356;13870617;13870847;13871056;13871215	-;-;-;-;-;-;-;-;-	915	1.57199	1.21337	1.86964	20.695	1.17658	5.28806	0.0336209	0.778269	-2.52767	-	A0A072VD91	Coatomer subunit beta-like protein	XP_013465536.1	coatomer subunit beta-like protein	25487932	LOC25487932	coatomer subunit beta'-3	-	PF00400	WD domain, G-beta repeat	IPR020472;IPR015943;IPR017986;IPR001680;IPR019775;IPR036322	G-protein beta WD-40 repeat;WD40/YVTN repeat-like-containing domain superfamily;WD40-repeat-containing domain;WD40 repeat;WD40 repeat, conserved site;WD40-repeat-containing domain superfamily	-	-	-	-	-	-	-	-
BPChr13G32385	Chr13	6931115	6931708	+	594	3.27615	4.94755	2.88001	4.65919	16.1722	7.48528	0.0332532	0.778269	-1.35277	-	A0A1S2Y4P0	G-type lectin S-receptor-like serine/threonine-protein kinase B120	XP_004498487.1	G-type lectin S-receptor-like serine/threonine-protein kinase B120	101509945	LOC101509945	LEAF RUST 10 DISEASE-RESISTANCE LOCUS RECEPTOR-LIKE PROTEIN KINASE-like 2.1	-	-	-	IPR017441;IPR025287;IPR000719;IPR011009;IPR008271	Protein kinase, ATP binding site;Wall-associated receptor kinase, galacturonan-binding domain;Protein kinase domain;Protein kinase-like domain superfamily;Serine/threonine-protein kinase, active site	-	-	GO:0004672;GO:0006468;GO:0016310;GO:0005524;GO:0030246;GO:0016020;GO:0016021;GO:0016301;GO:0030247	molecular_function;biological_process;biological_process;molecular_function;molecular_function;cellular_component;cellular_component;molecular_function;molecular_function	protein kinase activity;protein phosphorylation;phosphorylation;ATP binding;carbohydrate binding;membrane;integral component of membrane;kinase activity;polysaccharide binding	-	-	-
BPChr14G01104	Chr14	9407228	9412142	+	492	21.1373	27.5275	24.5557	5.0642	11.3979	8.67128	0.00195054	0.572586	1.53843	-	A0A0H4CRL9	Superoxide dismutase	-	-	-	-	-	-	PF02777;PF00081	Iron/manganese superoxide dismutases, C-terminal domain;Iron/manganese superoxide dismutases, alpha-hairpin domain	IPR019832;IPR019833;IPR019831;IPR036324;IPR001189;IPR036314	Manganese/iron superoxide dismutase, C-terminal;Manganese/iron superoxide dismutase, binding site;Manganese/iron superoxide dismutase, N-terminal;Manganese/iron superoxide dismutase, N-terminal domain superfamily;Manganese/iron superoxide dismutase;Manganese/iron superoxide dismutase, C-terminal domain superfamily	-	-	GO:0004784;GO:0016491;GO:0006801;GO:0055114;GO:0019430;GO:0046872	molecular_function;molecular_function;biological_process;biological_process;biological_process;molecular_function	superoxide dismutase activity;oxidoreductase activity;superoxide metabolic process;oxidation-reduction process;removal of superoxide radicals;metal ion binding	-	-	-
BPChr14G01129	Chr14;Chr14	9504387;9504869	9504770;9505243	+;+	759	141.184	107.125	157.13	124.311	435.341	365.008	0.0365334	0.778269	-1.19471	-	L7NZ96	Aquaporin TIP22	-	-	-	-	-	-	PF00230	Major intrinsic protein	IPR023271;IPR000425;IPR034294;IPR022357	Aquaporin-like;Major intrinsic protein;Aquaporin transporter;Major intrinsic protein, conserved site	-	-	GO:0055085;GO:0016021;GO:0015267;GO:0016020	biological_process;cellular_component;molecular_function;cellular_component	transmembrane transport;integral component of membrane;channel activity;membrane	-	-	-
BPChr14G01851	Chr14;Chr14;Chr14;Chr14	1624602;1625527;1625783;1633293	1624987;1625692;1626051;1633419	-;-;-;-	948	4.90165	4.65652	0.798657	0.259645	0	0.81587	0.020074	0.772769	3.17775	-	A0A0H4CRM3	Peroxidase	-	-	-	-	-	-	PF00141	Peroxidase	IPR010255;IPR002016;IPR019793;IPR033905;IPR000823	Haem peroxidase;Haem peroxidase, plant/fungal/bacterial;Peroxidases heam-ligand binding site;Secretory peroxidase;Plant peroxidase	-	-	GO:0020037;GO:0016491;GO:0006979;GO:0004601;GO:0055114;GO:0046872;GO:0098869;GO:0042744	molecular_function;molecular_function;biological_process;molecular_function;biological_process;molecular_function;biological_process;biological_process	heme binding;oxidoreductase activity;response to oxidative stress;peroxidase activity;oxidation-reduction process;metal ion binding;cellular oxidant detoxification;hydrogen peroxide catabolic process	-	-	-
BPChr14G01973	Chr14;Chr14	2372021;2372518	2372240;2372858	-;-	561	3.12379	4.23673	3.78098	36.108	5.24133	9.20786	0.0198227	0.772769	-2.164	-	A0A061ERV0	Uncharacterized protein	-	-	-	-	-	-	-	-	-	-	-	-	-	-	-	-	-	-
BPChr14G02039	Chr14	1638098	1638998	-	456	14.1927	16.4791	16.7014	3.21081	8.99368	6.11677	0.00828429	0.736866	1.36581	-	A0A0H4CRM3	Peroxidase	-	-	-	-	-	-	PF00141	Peroxidase	IPR010255;IPR002016;IPR019793;IPR033905;IPR000823	Haem peroxidase;Haem peroxidase, plant/fungal/bacterial;Peroxidases heam-ligand binding site;Secretory peroxidase;Plant peroxidase	-	-	GO:0020037;GO:0016491;GO:0006979;GO:0004601;GO:0055114;GO:0046872;GO:0098869;GO:0042744	molecular_function;molecular_function;biological_process;molecular_function;biological_process;molecular_function;biological_process;biological_process	heme binding;oxidoreductase activity;response to oxidative stress;peroxidase activity;oxidation-reduction process;metal ion binding;cellular oxidant detoxification;hydrogen peroxide catabolic process	-	-	-
BPChr14G02044	Chr14	2347660	2348283	-	624	53.4914	29.0954	18.277	73.4725	62.3752	91.0062	0.0197466	0.772769	-1.17031	-	A0A2C9VC07	Uncharacterized protein	-	-	110622129	LOC110622129	abscisic acid receptor PYL4-like	-	-	-	IPR019587;IPR023393	Polyketide cyclase/dehydrase;START-like domain superfamily	-	-	-	-	-	-	-	-
BPChr14G04158	Chr14;Chr14;Chr14;Chr14;Chr14;Chr14;Chr14;Chr14;Chr14	4178704;4179286;4181801;4182380;4182827;4183103;4183702;4183981;4184113	4178885;4179718;4182027;4182728;4182871;4183249;4183839;4184014;4184282	+;+;+;+;+;+;+;+;+	1725	1.42243	2.38515	2.71543	73.2527	2.01632	3.65783	0.0393259	0.778269	-3.57036	-	A0A1U7YID0	probable anion transporter 3, chloroplastic	XP_009803867.1	probable anion transporter 3, chloroplastic	104249188	LOC104249188	probable anion transporter 3, chloroplastic	-	-	-	IPR011701;IPR036259;IPR020846	Major facilitator superfamily;MFS transporter superfamily;Major facilitator superfamily domain	-	-	GO:0055085;GO:0016021;GO:0016020	biological_process;cellular_component;cellular_component	transmembrane transport;integral component of membrane;membrane	-	-	-
BPChr14G08666	Chr14;Chr14;Chr14;Chr14	21793129;21795043;21804988;21805742	21794097;21795484;21805064;21805786	-;-;-;-	1533	2.12491	1.98096	1.27535	0.736382	0.621233	0.575808	0.00150959	0.539348	1.47369	-	A0A1Q3B0S4	BTB domain-containing protein/DUF3420 domain-containing protein/Ank_2 domain-containing protein	-	-	-	-	-	-	-	-	IPR036770;IPR024228;IPR000210;IPR002110;IPR011333;IPR020683	Ankyrin repeat-containing domain superfamily;Regulatory protein NPR, central domain;BTB/POZ domain;Ankyrin repeat;SKP1/BTB/POZ domain superfamily;Ankyrin repeat-containing domain	-	-	-	-	-	-	-	-
BPChr14G09113	Chr14	8162721	8163275	+	555	0.457352	1.00021	0.440341	6.75815	0.596851	2.65079	0.0322822	0.778269	-2.34861	-	A0A1U8LK14	RING-type E3 ubiquitin transferase	XP_016714855.1	E3 ubiquitin-protein ligase PUB23-like	107928185	LOC107928185	E3 ubiquitin-protein ligase PUB23-like	-	-	-	IPR013083;IPR016024;IPR011989;IPR003613	Zinc finger, RING/FYVE/PHD-type;Armadillo-type fold;Armadillo-like helical;U box domain	-	-	GO:0016874;GO:0016567;GO:0004842;GO:0016740	molecular_function;biological_process;molecular_function;molecular_function	ligase activity;protein ubiquitination;ubiquitin-protein transferase activity;transferase activity	-	-	-
BPChr14G09152	Chr14	8172130	8173332	+	1203	0.246164	0.977172	0.406299	1.87676	0.722807	2.01105	0.0470478	0.778269	-1.4679	-	A0A061EVP3	RING-type E3 ubiquitin transferase	XP_007027990.1	E3 ubiquitin-protein ligase PUB23	18598414	LOC18598414	E3 ubiquitin-protein ligase PUB23	-	PF04564	U-box domain	IPR013083;IPR016024;IPR011989;IPR003613	Zinc finger, RING/FYVE/PHD-type;Armadillo-type fold;Armadillo-like helical;U box domain	-	-	GO:0004842;GO:0016740;GO:0016567	molecular_function;molecular_function;biological_process	ubiquitin-protein transferase activity;transferase activity;protein ubiquitination	-	-	-
BPChr14G12312	Chr14;Chr14	22136623;22137383	22137295;22137408	-;-	699	2.66298	5.13866	3.32145	125.083	3.02108	21.9357	0.02097	0.772769	-3.72454	-	B9HBS2	Alcohol dehydroge family protein	XP_002309404.1	alcohol dehydroge family protein	7466009	LOC7466009	secoisolariciresinol dehydrogenase	-	PF08659;PF13561;PF00106	KR domain;noyl-(Acyl carrier protein) reductase;short chain dehydrogenase	IPR002347;IPR036291	Short-chain dehydrogenase/reductase SDR;NAD(P)-binding domain superfamily	COG1028;KOG0725	Dehydrogenases with different specificities (related to short-chain alcohol dehydrogenases);Reductases with broad range of substrate specificities	-	-	-	-	-	-
BPChr14G12317	Chr14	22019263	22020429	+	1167	0.870026	0.727506	1.3263	0.249633	0.425774	0.392205	0.0112523	0.745922	1.44404	-	A0A068V9F9	Uncharacterized protein	-	-	-	-	-	-	PF00646;PF08268	-box domain;-box associated domain	IPR036047;IPR011043;IPR013187;IPR017451;IPR001810	F-box-like domain superfamily;Galactose oxidase/kelch, beta-propeller;F-box associated domain, type 3;F-box associated interaction domain;F-box domain	-	-	-	-	-	-	-	-
BPChr14G12321	Chr14	22393446	22394126	-	681	1.05607	0.958997	0.89717	4.43828	1.15525	3.02447	0.0172728	0.772769	-1.55387	-	A0A1U8LB89	NDR1/HIN1-Like protein 3-like	XP_016711866.1;XP_016711867.1	NDR1/HIN1-Like protein 3-like;-	107925668;107925669	LOC107925668;LOC107925669	NDR1/HIN1-Like protein 3-like;NDR1/HIN1-Like protein 3-like	-;-	-	-	IPR004864	Late embryogenesis abundant protein, LEA-14	-	-	GO:0016021;GO:0016020	cellular_component;cellular_component	integral component of membrane;membrane	-	-	-
BPChr14G12322	Chr14;Chr14	22112621;22113511	22113416;22113548	-;-	834	0.710156	1.2529	0.488387	13.5357	1.58874	1.45041	0.0314507	0.778269	-2.71897	-	A0A218XIZ3	Uncharacterized protein	-	-	-	-	-	-	-	-	IPR002347;IPR020904;IPR036291	Short-chain dehydrogenase/reductase SDR;Short-chain dehydrogenase/reductase, conserved site;NAD(P)-binding domain superfamily	-	-	GO:0016491;GO:0055114	molecular_function;biological_process	oxidoreductase activity;oxidation-reduction process	-	-	-
BPChr14G12328	Chr14	22415794	22416453	-	660	18.7809	23.0061	25.3029	124.695	23.0245	79.0083	0.0174428	0.772769	-1.74206	-	A0A1U8LJW3	NDR1/HIN1-Like protein 3-like	XP_016714810.1	NDR1/HIN1-Like protein 3-like	107928134	LOC107928134	NDR1/HIN1-Like protein 3-like	-	-	-	IPR004864	Late embryogenesis abundant protein, LEA-14	-	-	GO:0016021;GO:0016020	cellular_component;cellular_component	integral component of membrane;membrane	-	-	-
BPChr14G12338	Chr14	22412125	22412703	-	579	11.3982	12.2381	15.1952	41.8241	17.0918	59.9655	0.00845418	0.737766	-1.60422	-	A0A061F1P4	Late embryogenesis abundant	-	-	-	-	-	-	PF03168	Late embryogenesis abundant protein	IPR004864	Late embryogenesis abundant protein, LEA-14	-	-	GO:0016021;GO:0016020	cellular_component;cellular_component	integral component of membrane;membrane	-	-	-
BPChr14G12523	Chr14;Chr14;Chr14;Chr14;Chr14;Chr14;Chr14;Chr14;Chr14;Chr14	15740890;15741567;15741808;15742008;15742679;15743157;15744222;15744431;15745226;15745467	15741045;15741684;15741900;15742135;15743023;15743227;15744314;15744526;15745327;15745713	-;-;-;-;-;-;-;-;-;-	1449	4.55458	10.0283	1.46172	0.351838	2.22892	1.03788	0.0435121	0.778269	2.14274	-	A0A061EVR5	Carboxypeptidase	-	-	-	-	-	-	PF00450	Serine carboxypeptidase	IPR033124;IPR029058;IPR001563;IPR018202	Serine carboxypeptidases, histidine active site;Alpha/Beta hydrolase fold;Peptidase S10, serine carboxypeptidase;Serine carboxypeptidase, serine active site	-	-	GO:0006508;GO:0004180;GO:0004185;GO:0008233;GO:0016787	biological_process;molecular_function;molecular_function;molecular_function;molecular_function	proteolysis;carboxypeptidase activity;serine-type carboxypeptidase activity;peptidase activity;hydrolase activity	-	-	-
BPChr14G12609	Chr14	4677947	4678468	+	522	3.07968	4.37887	3.27725	31.811	6.10786	20.0417	0.00461196	0.669593	-2.41469	-	A0A1B1LZZ6	ZFP4	-	-	-	-	-	-	PF13912	C2H2-type zinc finger	IPR013087;IPR036236	Zinc finger C2H2-type;Zinc finger C2H2 superfamily	-	-	GO:0003676	molecular_function	nucleic acid binding	-	-	-
BPChr14G12687	Chr14	4507336	4509228	-	1893	0.0893925	0.0689991	0.129101	1.28887	0.218735	0.863525	0.00443414	0.669593	-3.02136	-	A0A061ERI5	Exocyst subunit exo70 family protein H4	-	-	-	-	-	-	PF03081	xo70 exocyst complex subunit	IPR004140;IPR016159	Exocyst complex component Exo70;Cullin repeat-like-containing domain superfamily	-	-	GO:0000145;GO:0006887	cellular_component;biological_process	exocyst;exocytosis	-	-	-
BPChr14G12715	Chr14;Chr14;Chr14;Chr14	5813823;5818591;5819067;5819219	5814698;5818961;5819127;5819755	+;+;+;+	1845	1.42163	1.91144	1.54537	0.730279	0.673277	0.815112	0.00179772	0.563413	1.13591	-	A5AHA1	Uncharacterized protein	-	-	100266680	LOC100266680	BEL1-like homeodomain protein 9	-	PF05920;PF07526	Homeobox KN domain;Associated with HOX	IPR001356;IPR006563;IPR008422;IPR009057	Homeobox domain;POX domain;Homeobox KN domain;Homeobox-like domain superfamily	ENOG410XPMQ;KOG0773	-;Transcription factor MEIS1 and related HOX domain proteins	GO:0048457;GO:0010154;GO:0010077;GO:1905393;GO:0010089;GO:0005829;GO:0005634;GO:0003677;GO:0010223;GO:0045892;GO:0006355;GO:0010076;GO:0048367;GO:0080006;GO:0043565;GO:0010228;GO:0010051;GO:0007389	biological_process;biological_process;biological_process;biological_process;biological_process;cellular_component;cellular_component;molecular_function;biological_process;biological_process;biological_process;biological_process;biological_process;biological_process;molecular_function;biological_process;biological_process;biological_process	floral whorl morphogenesis;fruit development;maintenance of inflorescence meristem identity;plant organ formation;xylem development;cytosol;nucleus;DNA binding;secondary shoot formation;negative regulation of transcription, DNA-templated;regulation of transcription, DNA-templated;maintenance of floral meristem identity;shoot system development;internode patterning;sequence-specific DNA binding;ve…	-	-	-
BPChr14G12808	Chr14;Chr14;Chr14;Chr14	19388854;19389052;19390293;19391211	19388913;19389445;19390906;19391276	+;+;+;+	1134	7.61043	5.4999	8.62042	8.57397	11.3923	23.727	0.0441075	0.778269	-1.00536	-	A9P8T6	Actin family protein	XP_002308365.1;XP_002322664.1	actin family protein;-	7483974;7479526	LOC7483974;LOC7479526	actin;actin	-;-	PF00022	Actin	IPR020902;IPR004000;IPR004001	Actin/actin-like conserved site;Actin family;Actin, conserved site	COG5277;KOG0676	Actin and related proteins;Actin and related proteins	GO:0005524;GO:0000166	molecular_function;molecular_function	ATP binding;nucleotide binding	-	-	-
BPChr14G12966	Chr14	19911129	19912109	+	981	0.646866	0.133145	0.456724	9.79983	0.928587	1.96625	0.0151751	0.772769	-3.36386	-	H6V7T6	Polygalacturonase inhibitor protein	-	-	-	-	-	-	PF08263;PF13855	Leucine rich repeat N-terminal domain;Leucine rich repeat	IPR032675;IPR013210;IPR001611	Leucine-rich repeat domain superfamily;Leucine-rich repeat-containing N-terminal, plant-type;Leucine-rich repeat	-	-	-	-	-	-	-	-
BPChr14G14G02005	Chr14	1589560	1597315	-	1509	4.30585	7.35334	4.35298	1.01926	1.89648	2.07971	0.00291668	0.623673	1.67604	-	A0A0H4CRM3	Peroxidase	-	-	-	-	-	-	PF00141	Peroxidase	IPR010255;IPR002016;IPR019793;IPR033905;IPR000823	Haem peroxidase;Haem peroxidase, plant/fungal/bacterial;Peroxidases heam-ligand binding site;Secretory peroxidase;Plant peroxidase	-	-	GO:0020037;GO:0016491;GO:0006979;GO:0004601;GO:0055114;GO:0046872;GO:0098869;GO:0042744	molecular_function;molecular_function;biological_process;molecular_function;biological_process;molecular_function;biological_process;biological_process	heme binding;oxidoreductase activity;response to oxidative stress;peroxidase activity;oxidation-reduction process;metal ion binding;cellular oxidant detoxification;hydrogen peroxide catabolic process	-	-	-
BPChr14G25353	Chr14;Chr14	20849505;20850663	20849623;20851251	+;+	708	20.4355	38.419	39.696	109.606	53.4542	70.6965	0.0102062	0.745922	-1.23658	-	A0A1U8AGE7	Dirigent protein	XP_010266178.1	dirigent protein 19-like	104603758	LOC104603758	dirigent protein 19-like	-	-	-	IPR004265	Dirigent protein	-	-	GO:0048046;GO:0005576	cellular_component;cellular_component	apoplast;extracellular region	-	-	-
BPChr14G26998	Chr14;Chr14;Chr14;Chr14;Chr14;Chr14;Chr14;Chr14;Chr14;Chr14;Chr14;Chr14;Chr14;Chr14;Chr14;Chr14;Chr14;Chr14;Chr14;Chr14;Chr14;Chr14;Chr14;Chr14;Chr14;Chr14	16171944;16172984;16173446;16173658;16173805;16174654;16174836;16175011;16175210;16175388;16175544;16176235;16177013;16177328;16178195;16178352;16178547;16180196;16180588;16181053;16182744;16183622;16183820;16184281;16184645;16184917	16172037;16173149;16173517;16173726;16173876;16174725;16174907;16175082;16175281;16175459;16175615;16176286;16177080;16177393;16178257;16178399;16178590;16180330;16180976;16181251;16182857;16183740;16184030;16184518;16184795;16185297	+;+;+;+;+;+;+;+;+;+;+;+;+;+;+;+;+;+;+;+;+;+;+;+;+;+	3183	39.4741	56.2491	38.9784	25.4781	14.6217	17.615	0.00166772	0.551707	1.22703	-	A0A061GDD6	ATP binding protein, putative isoform 1	-	-	-	-	-	-	PF07714;PF11721	Protein tyrosine kinase;i-glucose binding within endoplasmic reticulum	IPR032675;IPR021720;IPR001245;IPR000719;IPR011009;IPR008271	Leucine-rich repeat domain superfamily;Malectin;Serine-threonine/tyrosine-protein kinase, catalytic domain;Protein kinase domain;Protein kinase-like domain superfamily;Serine/threonine-protein kinase, active site	-	-	GO:0004674;GO:0004672;GO:0006468;GO:0005524;GO:0016020;GO:0016021	molecular_function;molecular_function;biological_process;molecular_function;cellular_component;cellular_component	protein serine/threonine kinase activity;protein kinase activity;protein phosphorylation;ATP binding;membrane;integral component of membrane	-	-	-
BPChr14G27707	Chr14;Chr14;Chr14;Chr14;Chr14;Chr14	23215238;23215612;23215907;23216165;23216524;23216735	23215508;23215821;23216079;23216438;23216562;23216991	+;+;+;+;+;+	1224	0	0.106712	0.133109	0.357012	1.35315	1.01498	0.0061726	0.681003	-3.41118	-	W9QHB6	GDSL esterase/lipase	XP_010089185.1	GDSL esterase/lipase	21386090	LOC21386090	GDSL esterase/lipase At5g14450	-	PF00657	SL-like Lipase/Acylhydrolase	IPR001087;IPR035669;IPR036514	GDSL lipase/esterase;GDSL lipase/esterase-like, plant;SGNH hydrolase superfamily	-	-	GO:0016788	molecular_function	hydrolase activity, acting on ester bonds	-	-	-
BPChr14G27817	Chr14;Chr14	25637990;25638681	25638401;25638823	-;-	555	0.0762253	0	0	2.36207	2.16358	1.88501	9.95e-05	0.141568	-6.0914	-	-	-	-	-	-	-	-	-	-	-	-	-	-	-	-	-	-	-	-	-
BPChr14G27981	Chr14;Chr14;Chr14	24797188;24797591;24797812	24797482;24797718;24798813	-;-;-	1425	0.0593755	0.389555	0.171501	0.408873	1.39475	1.10124	0.021371	0.772769	-2.16872	-	A0A223FWK5	Late embryogenisis abundant protein 9	-	-	-	-	-	-	-	-	IPR004238	Late embryogenesis abundant protein LEA	-	-	-	-	-	-	-	-
