# Supplementary material for: Phosphorylation of birch BpNAC90 improves the activation of gene expression to confer drought tolerance
Source: Hortic Res. 2024 Feb 28;11(4):uhae061. doi: 10.1093/hr/uhae061 (PMC11040210; doi:10.1093/hr/uhae061)
Supplement: Web_Material_uhae061 [file web_material_uhae061.zip › Table S3.xlsx]

## Sheet: Table S3
Table S3 Differentially expressed genes identified through the conjoint analysis of ChIP-Seq and RNA-Seq.
Geneid	Chr	Start	End	Strand	Length	NAC090_1	NAC090_2	NAC090_3	WT_1	WT_2	WT_3	Treat___CTRL_PValue	Treat___CTRL_FDR	Treat___CTRL_logFC	Ensembl_ID	uniprot_ID	uniprot_Description	NR_ID	NR_Description	Refseq_ID	Symbol	Refseq_Description	Nomenclature_status	pfam_ID	pfam_Description	interpro_ID	interpro_Description	eggNOG_ID	eggNOG_Description	GO_term	GO_class	GO_description	KEGG_KO	KEGG_pathway	KEGG_description
BPChr01G16949	Chr01	27992502	27994448	+	1947	2.86814	4.3941	3.26354	0.392769	0.382803	0.705243	6.5e-05	0.126706	2.81817	-	A0A0S3RR42	Uncharacterized protein	-	-	-	-	-	-	PF00931	NB-ARC domain	IPR038005;IPR032675;IPR027417;IPR002182	Virus X resistance protein-like, coiled-coil domain;Leucine-rich repeat domain superfamily;P-loop containing nucleoside triphosphate hydrolase;NB-ARC	-	-	GO:0043531	molecular_function	ADP binding	-	-	-
BPChr01G18265	Chr01;Chr01;Chr01	23016108;23016601;23016894	23016492;23016794;23017166	-;-;-	852	1.58892	1.99296	0.860525	0.598373	0.437393	0.882559	0.0317688	0.778269	1.19959	-	A0A1S3UUD6	Xyloglucan endotransglucosylase/hydrolase	XP_014509519.1	probable xyloglucan endotransglucosylase/hydrolase protein 23	106768744	LOC106768744	probable xyloglucan endotransglucosylase/hydrolase protein 23	-	-	-	IPR000757;IPR013320;IPR010713;IPR016455;IPR008263	Glycoside hydrolase family 16;Concanavalin A-like lectin/glucanase domain superfamily;Xyloglucan endo-transglycosylase, C-terminal;Xyloglucan endotransglucosylase/hydrolase;Glycoside hydrolase, family 16, active site	-	-	GO:0048046;GO:0006073;GO:0004553;GO:0016762;GO:0010411;GO:0005618;GO:0008152;GO:0016798;GO:0042546;GO:0071555;GO:0005576;GO:0016740;GO:0005975;GO:0016787	cellular_component;biological_process;molecular_function;molecular_function;biological_process;cellular_component;biological_process;molecular_function;biological_process;biological_process;cellular_component;molecular_function;biological_process;molecular_function	apoplast;cellular glucan metabolic process;hydrolase activity, hydrolyzing O-glycosyl compounds;xyloglucan:xyloglucosyl transferase activity;xyloglucan metabolic process;cell wall;metabolic process;hydrolase activity, acting on glycosyl bonds;cell wall biogenesis;cell wall organization;extracellular region;transferase activity;carbohydrate metabolic process;hydrolase activity	K14504	ko04075	Plant hormone signal transduction
BPChr01G19699	Chr01	4028871	4030766	+	1896	0.669383	0.912792	0.90228	1.4981	2.18389	1.89675	0.00303737	0.623673	-1.16275	-	B9II94	DC1 domain-containing family protein	XP_002323327.2	DC1 domain-containing family protein	7484024	LOC7484024	uncharacterized LOC7484024	-	PF03107	C1 domain	IPR004146;IPR002219	DC1;Protein kinase C-like, phorbol ester/diacylglycerol-binding domain	ENOG410J8VY;ENOG41119PW	-;-	GO:0046872;GO:0005622;GO:0035556	molecular_function;cellular_component;biological_process	metal ion binding;intracellular;intracellular signal transduction	-	-	-
BPChr01G22781	Chr01;Chr01;Chr01;Chr01	24282630;24283662;24284173;24284541	24283602;24283920;24284315;24284641	-;-;-;-	1476	1.14648	1.32739	1.10383	3.60205	1.23434	2.56937	0.0313341	0.778269	-1.03964	-	W9R3N5	G-type lectin S-receptor-like serine/threonine-protein kinase	XP_010094218.1	G-type lectin S-receptor-like serine/threonine-protein kinase	21399797	LOC21399797	rust resistance kinase Lr10	-	PF00069	Protein kinase domain	IPR000719;IPR017441;IPR011009;IPR008271	Protein kinase domain;Protein kinase, ATP binding site;Protein kinase-like domain superfamily;Serine/threonine-protein kinase, active site	-	-	GO:0004674;GO:0004672;GO:0006468;GO:0016310;GO:0005524;GO:0000166;GO:0030246;GO:0016301	molecular_function;molecular_function;biological_process;biological_process;molecular_function;molecular_function;molecular_function;molecular_function	protein serine/threonine kinase activity;protein kinase activity;protein phosphorylation;phosphorylation;ATP binding;nucleotide binding;carbohydrate binding;kinase activity	-	-	-
BPChr01G24271	Chr01	1087127	1087582	-	456	263.664	386.977	120.497	56.9388	91.8934	80.5856	0.0053579	0.677064	1.74143	-	-	-	-	-	-	-	-	-	-	-	-	-	-	-	-	-	-	-	-	-
BPChr01G25121	Chr01;Chr01;Chr01;Chr01	4632300;4634757;4635580;4639294	4632900;4634837;4636077;4639832	+;+;+;+	1719	16.8334	16.1655	4.83376	2.94457	6.93722	1.36934	0.0442772	0.778269	1.73954	-	F6H3T7	Uncharacterized protein	XP_002284962.1	uncharacterized protein LOC100252479	100252479	LOC100252479	uncharacterized LOC100252479	-	PF04862	Protein of unknown function (DUF642)	IPR006946;IPR008979	Domain of unknown function DUF642;Galactose-binding-like domain superfamily	ENOG410YE8S;ENOG410IGTX	-;-	-	-	-	-	-	-
BPChr01G25579	Chr01	23246004	23246966	+	963	5.22772	1.93278	4.69491	3.81925	15.2211	41.3162	0.0300807	0.772769	-2.35142	-	A0A2C9U1C7	Uncharacterized protein	-	-	110605828	LOC110605828	protein EXORDIUM	-	-	-	IPR006766	Protein EXORDIUM-like	-	-	-	-	-	-	-	-
BPChr01G25588	Chr01	23250250	23251191	+	942	2.2904	1.31725	3.41591	3.28588	10.4615	17.4918	0.014555	0.772769	-2.15647	-	B9RJM7	Uncharacterized protein	XP_002513946.1	protein EXORDIUM	8281671	LOC8281671	protein EXORDIUM	-	PF04674	Phosphate-induced protein 1 conserved region	IPR006766	Protein EXORDIUM-like	-	-	-	-	-	-	-	-
BPChr01G25603	Chr01;Chr01;Chr01;Chr01;Chr01	23262827;23263347;23266668;23267190;23271650	23263208;23263428;23267041;23267644;23272612	+;+;+;+;+	2256	1.51893	0.607917	1.48049	1.75943	4.01952	7.31826	0.0177775	0.772769	-1.86492	-	A0A0E0K5F1	Uncharacterized protein	-	-	-	-	-	-	PF04674	Phosphate-induced protein 1 conserved region	IPR006766	Protein EXORDIUM-like	-	-	-	-	-	-	-	-
BPChr01G25610	Chr01	23276065	23277006	-	942	0.359278	0.589294	0.518873	1.93287	2.28571	4.89355	0.000903212	0.441432	-2.61335	-	A5AG33	Uncharacterized protein	XP_002285762.1	protein EXORDIUM	100259041	LOC100259041	uncharacterized LOC100259041	-	PF04674	Phosphate-induced protein 1 conserved region	IPR006766	Protein EXORDIUM-like	ENOG410YFUT;ENOG410IIQX	-;-	-	-	-	-	-	-
BPChr02G13048	Chr02	16387688	16388317	-	630	1.34302	1.24396	0.711185	6.35822	1.44594	1.86818	0.0481958	0.778269	-1.53585	-	F6HUN8	Uncharacterized protein	XP_002272642.1	late embryogenesis abundant protein At1g64065-like	100241699	LOC100241699	late embryogenesis abundant protein At1g64065-like	-	PF03168	Late embryogenesis abundant protein	IPR004864	Late embryogenesis abundant protein, LEA-14	ENOG4111AY7;ENOG410J0WQ	-;-	GO:0016021;GO:0016020	cellular_component;cellular_component	integral component of membrane;membrane	-	-	-
BPChr02G13156	Chr02;Chr02	16574013;16574940	16574610;16575256	-;-	915	0.46235	1.3918	0.712245	22.0482	1.62911	2.21527	0.0245238	0.772769	-3.28838	-	A0A1U6ZIF6	WRKY transcription factor 29	XP_018811192.1	probable WRKY transcription factor 29 isoform X1	108983872	LOC108983872	probable WRKY transcription factor 29	-	-	-	IPR036576;IPR003657	WRKY domain superfamily;WRKY domain	-	-	GO:0006351;GO:0003700;GO:0005634;GO:0003677;GO:0006355;GO:0043565	biological_process;molecular_function;cellular_component;molecular_function;biological_process;molecular_function	transcription, DNA-templated;DNA binding transcription factor activity;nucleus;DNA binding;regulation of transcription, DNA-templated;sequence-specific DNA binding	-	-	-
BPChr02G19561	Chr02;Chr02;Chr02;Chr02	257006;268981;271750;272445	257928;269397;272290;273251	-;-;-;-	2688	3.6828	5.06572	5.53088	1.0025	2.68033	2.04332	0.0116374	0.750129	1.31554	-	A0A061FU78	Ankyrin repeat-containing protein, putative	-	-	-	-	-	-	PF13637	Ankyrin repeats (many copies)	IPR036770;IPR020683;IPR002110	Ankyrin repeat-containing domain superfamily;Ankyrin repeat-containing domain;Ankyrin repeat	-	-	GO:0016021;GO:0016020	cellular_component;cellular_component	integral component of membrane;membrane	-	-	-
BPChr02G19583	Chr02;Chr02;Chr02;Chr02;Chr02	658837;659603;659896;660548;661437	659487;659790;660072;661337;661553	-;-;-;-;-	1923	2.02395	4.16026	1.24969	1.1362	0.968951	1.32608	0.0416004	0.778269	1.11455	-	D7TFB5	Uncharacterized protein	XP_002270533.2	ABC transporter G family member 14	100247745	LOC100247745	ABC transporter G family member 14	-	PF00005;PF01061	ABC transporter;ABC-2 type transporter	IPR003439;IPR013525;IPR017871;IPR027417;IPR003593	ABC transporter-like;ABC-2 type transporter;ABC transporter, conserved site;P-loop containing nucleoside triphosphate hydrolase;AAA+ ATPase domain	COG1131;KOG0061	ABC-type multidrug transport system, ATPase component;Transporter, ABC superfamily (Breast cancer resistance protein)	GO:0005886;GO:0016887;GO:0042626;GO:0055085;GO:0005524;GO:0000166;GO:0016020;GO:0016021	cellular_component;molecular_function;molecular_function;biological_process;molecular_function;molecular_function;cellular_component;cellular_component	plasma membrane;ATPase activity;ATPase activity, coupled to transmembrane movement of substances;transmembrane transport;ATP binding;nucleotide binding;membrane;integral component of membrane	-	-	-
BPChr02G20801	Chr02;Chr02;Chr02;Chr02;Chr02;Chr02;Chr02;Chr02	3382185;3382311;3383650;3384890;3390273;3390872;3392170;3394327	3382239;3383451;3384336;3384964;3390347;3391027;3392325;3394762	-;-;-;-;-;-;-;-	2781	1.46037	1.58514	1.44999	0.890413	0.208447	0.54077	0.01712	0.772769	1.45658	-	A0A140G4P0	LRR-RLK	-	-	-	-	-	-	PF00560;PF08263;PF13516;PF13855	Leucine Rich Repeat;Leucine rich repeat N-terminal domain;Leucine Rich repeat;Leucine rich repeat	IPR032675;IPR003591;IPR013210;IPR001611	Leucine-rich repeat domain superfamily;Leucine-rich repeat, typical subtype;Leucine-rich repeat-containing N-terminal, plant-type;Leucine-rich repeat	-	-	GO:0016021;GO:0016020	cellular_component;cellular_component	integral component of membrane;membrane	-	-	-
BPChr02G23459	Chr02	10650405	10651013	+	609	0.972529	1.17961	0.535061	2.69078	1.97174	3.54309	0.00573389	0.679493	-1.59471	-	F1CE68	CBF transcription factor 1	-	-	-	-	-	-	PF00847	AP2 domain	IPR001471;IPR016177;IPR036955	AP2/ERF domain;DNA-binding domain superfamily;AP2/ERF domain superfamily	-	-	GO:0006351;GO:0003700;GO:0005634;GO:0003677;GO:0006355	biological_process;molecular_function;cellular_component;molecular_function;biological_process	transcription, DNA-templated;DNA binding transcription factor activity;nucleus;DNA binding;regulation of transcription, DNA-templated	-	-	-
BPChr03G02533	Chr03;Chr03;Chr03	24015080;24016584;24018342	24015613;24017018;24018725	-;-;-	1353	2.09493	0.941241	0.873033	3.17591	3.67242	4.54272	0.00515312	0.677064	-1.54864	-	A0A1R3K3D3	Transaminase, Acetylornithine/Succinylornithine family	-	-	-	-	-	-	-	-	IPR005814;IPR015421;IPR015424;IPR004636;IPR015422	Aminotransferase class-III;Pyridoxal phosphate-dependent transferase, major domain;Pyridoxal phosphate-dependent transferase;Acetylornithine/Succinylornithine transaminase family;Pyridoxal phosphate-dependent transferase domain 1	-	-	GO:0030170;GO:0008483;GO:0006525;GO:0003824	molecular_function;molecular_function;biological_process;molecular_function	pyridoxal phosphate binding;transaminase activity;arginine metabolic process;catalytic activity	-	-	-
BPChr03G03322	Chr03;Chr03;Chr03;Chr03;Chr03	29698641;29699212;29699673;29699820;29700528	29699021;29699379;29699744;29699932;29700735	-;-;-;-;-	942	1.66166	2.63449	0.864788	0.773148	0.43956	0.728826	0.0223574	0.772769	1.40438	-	A0A061GLP6	Nuclear transcription factor Y subunit A-3, putative isoform 1	XP_007012705.1;XP_007012703.1	-;nuclear transcription factor Y subunit A-3	18588323	LOC18588323	nuclear transcription factor Y subunit A-3	-	PF02045	CCAAT-binding transcription factor (CBF-B/NF-YA) subunit B	IPR018362;IPR001289	CCAAT-binding factor, conserved site;Nuclear transcription factor Y subunit A	-	-	GO:0006355;GO:0003677;GO:0016602;GO:0003700	biological_process;molecular_function;cellular_component;molecular_function	regulation of transcription, DNA-templated;DNA binding;CCAAT-binding factor complex;DNA binding transcription factor activity	K08064;K08064	ko04612;ko05152	Antigen processing and presentation;Tuberculosis
BPChr03G10890	Chr03;Chr03;Chr03;Chr03;Chr03	3178506;3178756;3178999;3179728;3181902	3178670;3178904;3179336;3179945;3182060	+;+;+;+;+	1029	5.18021	5.36297	6.13545	1.52173	1.97174	2.89122	0.00161395	0.551707	1.38267	-	A0A251N1G7	Uncharacterized protein	-	-	18768374	LOC18768374	protein NRT1/ PTR FAMILY 5.2	-	-	-	IPR000109;IPR036259;IPR020846	Proton-dependent oligopeptide transporter family;MFS transporter superfamily;Major facilitator superfamily domain	-	-	GO:0055085;GO:0022857;GO:0016021;GO:0016020	biological_process;molecular_function;cellular_component;cellular_component	transmembrane transport;transmembrane transporter activity;integral component of membrane;membrane	-	-	-
BPChr03G15681	Chr03;Chr03	29511824;29514289	29511875;29515703	+;+	1467	4.46986	6.29927	7.24671	8.24122	10.0764	17.8508	0.0220702	0.772769	-1.00138	-	A0A061FLA8	Uncharacterized protein	-	-	-	-	-	-	PF13359	superfamily endonuclease	IPR027806	Harbinger transposase-derived nuclease domain	-	-	-	-	-	-	-	-
BPChr03G18564	Chr03;Chr03;Chr03;Chr03	4939403;4939759;4941662;4942964	4939491;4941520;4942469;4943844	-;-;-;-	3540	2.1989	1.65114	2.30121	5.27713	2.92419	5.43961	0.00421627	0.654867	-1.14274	-	A0A1R3KP41	Cellulose synthase	-	-	-	-	-	-	-	-	IPR005150;IPR029044;IPR013083	Cellulose synthase;Nucleotide-diphospho-sugar transferases;Zinc finger, RING/FYVE/PHD-type	-	-	GO:0030244;GO:0016760;GO:0016020;GO:0071555;GO:0016021;GO:0016740;GO:0016757	biological_process;molecular_function;cellular_component;biological_process;cellular_component;molecular_function;molecular_function	cellulose biosynthetic process;cellulose synthase (UDP-forming) activity;membrane;cell wall organization;integral component of membrane;transferase activity;transferase activity, transferring glycosyl groups	-	-	-
BPChr03G29048	Chr03;Chr03	20478991;20480772	20479811;20481750	-;-	1800	0.916609	1.1066	1.78766	0.28323	0.828131	0.326931	0.0301513	0.772769	1.4105	-	C0LU17	Polyphenol oxidase	-	-	109020781	LOC109020781	polyphenol oxidase, chloroplastic-like	-	PF12143;PF12142;PF00264	Protein of unknown function (DUF_B2219);Polyphenol oxidase middle domain;Common central domain of tyrosinase	IPR022740;IPR002227;IPR016213;IPR008922;IPR022739	Polyphenol oxidase, C-terminal;Tyrosinase copper-binding domain;Polyphenol oxidase;Uncharacterised domain, di-copper centre;Polyphenol oxidase, central domain	-	-	GO:0016491;GO:0004097;GO:0055114;GO:0004503;GO:0036263;GO:0008152;GO:0046148;GO:0046872	molecular_function;molecular_function;biological_process;molecular_function;molecular_function;biological_process;biological_process;molecular_function	oxidoreductase activity;catechol oxidase activity;oxidation-reduction process;monophenol monooxygenase activity;L-DOPA monooxygenase activity;metabolic process;pigment biosynthetic process;metal ion binding	-	-	-
BPChr04G06172	Chr04	17117398	17118018	+	621	1.90747	0.736157	0.918262	119.566	2.9338	3.42198	0.020146	0.772769	-5.13711	-	A0A060VHT9	Alpha amylase/subtilisin inhibitor	-	-	-	-	-	-	PF00197	Trypsin and protease inhibitor	IPR002160;IPR011065	Proteinase inhibitor I3, Kunitz legume;Kunitz inhibitor STI-like superfamily	-	-	GO:0004866;GO:0010951	molecular_function;biological_process	endopeptidase inhibitor activity;negative regulation of endopeptidase activity	-	-	-
BPChr04G10442	Chr04	12828517	12830073	-	1557	3.36919	4.73973	2.32826	0.888748	1.59563	2.09975	0.02092	0.772769	1.18209	-	V4SWH7	Uncharacterized protein	XP_006439008.1	hypothetical protein CICLE_v10031208mg	18045092	LOC18045092	AAA-ATPase At4g30250	-	PF14363;PF00004	omain associated at C-terminal with AAA;ATPase family associated with various cellular activities (AAA)	IPR025753;IPR027417;IPR003593;IPR003959	AAA-type ATPase, N-terminal domain;P-loop containing nucleoside triphosphate hydrolase;AAA+ ATPase domain;ATPase, AAA-type, core	-	-	GO:0005524	molecular_function	ATP binding	-	-	-
BPChr04G18158	Chr04;Chr04;Chr04	17995184;17995439;17998918	17995263;17995787;17998992	+;+;+	504	0.335754	1.29579	1.29306	3.61263	4.60073	4.60557	0.00371028	0.644553	-2.10457	-	-	-	-	-	-	-	-	-	-	-	-	-	-	-	-	-	-	-	-	-
BPChr04G23740	Chr04	3116454	3117896	-	1443	2.16949	2.24028	3.64128	0.731838	0.860843	0.634377	0.000613265	0.381731	1.85531	-	M5WSJ3	Glycosyltransferase	XP_007208586.1	-	18773557	LOC18773557	putative UDP-rhamnose:rhamnosyltransferase 1	-	PF00201	UDP-glucoronosyl and UDP-glucosyl transferase	IPR035595;IPR002213	UDP-glycosyltransferase family, conserved site;UDP-glucuronosyl/UDP-glucosyltransferase	-	-	GO:0016758;GO:0016757;GO:0016740;GO:0008152	molecular_function;molecular_function;molecular_function;biological_process	transferase activity, transferring hexosyl groups;transferase activity, transferring glycosyl groups;transferase activity;metabolic process	-	-	-
BPChr04G23756	Chr04	4447282	4450197	+	2916	0.580316	0.806267	0.419048	0.374643	0.113598	0.313925	0.0451365	0.778269	1.1655	-	B9I3H5	Uncharacterized protein	XP_002318086.2	hypothetical protein POPTR_0012s09070g	7484428	LOC7484428	LRR receptor-like serine/threonine-protein kinase GSO1	-	PF00560;PF08263	Leucine Rich Repeat;Leucine rich repeat N-terminal domain	IPR032675;IPR003591;IPR013210;IPR001611	Leucine-rich repeat domain superfamily;Leucine-rich repeat, typical subtype;Leucine-rich repeat-containing N-terminal, plant-type;Leucine-rich repeat	COG4886;ENOG410IEFC	Leucine-rich repeat (LRR) protein;-	GO:0016021;GO:0016020	cellular_component;cellular_component	integral component of membrane;membrane	-	-	-
BPChr04G24913	Chr04;Chr04;Chr04;Chr04;Chr04;Chr04;Chr04;Chr04	20017709;20018003;20018203;20018500;20018921;20019205;20019799;20019938	20017861;20018109;20018407;20018833;20019105;20019400;20019839;20020981	-;-;-;-;-;-;-;-	2265	10.7584	13.1913	13.739	12.4439	38.5912	37.2831	0.0246412	0.772769	-1.23278	-	A0A251PLN5	Uncharacterized protein	-	-	18780584	LOC18780584	TPR repeat-containing thioredoxin TTL1	-	-	-	IPR013026;IPR013766;IPR019734;IPR011990;IPR036249	Tetratricopeptide repeat-containing domain;Thioredoxin domain;Tetratricopeptide repeat;Tetratricopeptide-like helical domain superfamily;Thioredoxin-like superfamily	-	-	GO:0045454;GO:0005623	biological_process;cellular_component	cell redox homeostasis;cell	-	-	-
BPChr05G04677	Chr05;Chr05;Chr05;Chr05;Chr05;Chr05;Chr05;Chr05;Chr05;Chr05;Chr05;Chr05;Chr05;Chr05;Chr05;Chr05;Chr05;Chr05;Chr05;Chr05;Chr05	31170729;31171144;31172209;31172604;31172950;31173178;31173330;31173506;31173947;31174103;31175521;31178709;31179928;31180675;31181516;31181867;31182090;31182253;31182432;31183153;31183334	31171048;31171279;31172444;31172828;31173085;31173251;31173429;31173563;31174018;31174183;31175566;31178945;31180069;31180904;31181740;31182002;31182163;31182355;31182489;31183224;31183536	+;+;+;+;+;+;+;+;+;+;+;+;+;+;+;+;+;+;+;+;+	2964	0.556645	0.96948	0.989429	2.71517	1.18743	1.32361	0.0350543	0.778269	-1.04259	-	W9SCT8	Aspartic proteinase-like protein 1	XP_010113297.1	Aspartic proteinase-like protein 1	21409274	LOC21409274	aspartyl protease family protein 1	-	PF14541;PF14543	Xylanase inhibitor C-terminal;Xylanase inhibitor N-terminal	IPR032861;IPR033121;IPR021109;IPR001969;IPR032799;IPR001461	Xylanase inhibitor, N-terminal;Peptidase family A1 domain;Aspartic peptidase domain superfamily;Aspartic peptidase, active site;Xylanase inhibitor, C-terminal;Aspartic peptidase A1 family	-	-	GO:0016787;GO:0004190;GO:0006508;GO:0008233	molecular_function;molecular_function;biological_process;molecular_function	hydrolase activity;aspartic-type endopeptidase activity;proteolysis;peptidase activity	-	-	-
BPChr05G08728	Chr05;Chr05	7860576;7861598	7861160;7862242	+;+	1230	0.343943	0.0530957	0.662301	1.12502	2.15449	1.43531	0.0235027	0.772769	-2.17076	-	M5WPL0	Uncharacterized protein	XP_007210039.1	phospholipase A1-IIgamma	18775734	LOC18775734	phospholipase A1-IIgamma	-	PF01764	Lipase (class 3)	IPR029058;IPR002921;IPR033556	Alpha/Beta hydrolase fold;Fungal lipase-like domain;Phospholipase A1-II	-	-	GO:0016787;GO:0006629;GO:0008970	molecular_function;biological_process;molecular_function	hydrolase activity;lipid metabolic process;phosphatidylcholine 1-acylhydrolase activity	-	-	-
BPChr05G08824	Chr05;Chr05	8811733;8813551	8812782;8814039	+;+	1539	0.962102	1.2094	1.08511	0.331263	0.672621	0.509833	0.0162908	0.772769	1.10446	-	A0A251PQW5	Uncharacterized protein	-	-	18778384	LOC18778384	phospholipase A1-Igamma3, chloroplastic	-	-	-	IPR029058;IPR002921	Alpha/Beta hydrolase fold;Fungal lipase-like domain	-	-	GO:0006629;GO:0016787	biological_process;molecular_function	lipid metabolic process;hydrolase activity	-	-	-
BPChr05G08826	Chr05	9555541	9556809	+	1269	5.66734	5.35224	3.43441	2.81221	27.8654	20.4815	0.0479805	0.778269	-1.83457	-	B9RDF1	Uncharacterized protein	XP_002511740.1	fasciclin-like arabinogalactan protein 10	8270658	LOC8270658	fasciclin-like arabinogalactan protein 10	-	PF02469	asciclin domain	IPR033254;IPR036378;IPR000782	Fasciclin-like arabinogalactan protein;FAS1 domain superfamily;FAS1 domain	-	-	GO:0016021;GO:0016020	cellular_component;cellular_component	integral component of membrane;membrane	-	-	-
BPChr05G13007	Chr05;Chr05;Chr05;Chr05	554711;555296;555719;555945	555037;555616;555853;556172	+;+;+;+	1011	24.8139	13.7915	26.4694	8.46448	6.30723	14.6812	0.0210421	0.772769	1.14805	-	B9RN94	Hexosyltransferase	XP_002515233.1	galactinol synthase 1	8265926	LOC8265926	galactinol synthase 1	-	PF01501	lycosyl transferase family 8	IPR002495;IPR029044;IPR030515	Glycosyl transferase, family 8;Nucleotide-diphospho-sugar transferases;Galactinol synthase	-	-	GO:0006012;GO:0016757;GO:0047216;GO:0016740	biological_process;molecular_function;molecular_function;molecular_function	galactose metabolic process;transferase activity, transferring glycosyl groups;inositol 3-alpha-galactosyltransferase activity;transferase activity	K18819	ko00052	Galactose metabolism
BPChr05G19280	Chr05;Chr05;Chr05;Chr05;Chr05;Chr05;Chr05;Chr05	13017047;13017556;13018483;13019266;13019851;13020724;13022442;13024515	13017112;13018284;13019129;13019610;13019994;13021161;13022585;13024659	-;-;-;-;-;-;-;-	2658	0.748057	0.773962	1.02672	0.54801	0.40503	0.319797	0.0137168	0.772769	1.00449	-	A0A1U8PR32	LRR receptor-like serine/threonine-protein kinase GSO1	XP_016752714.1	LRR receptor-like serine/threonine-protein kinase GSO1	107960981	LOC107960981	LRR receptor-like serine/threonine-protein kinase GSO1	-	-	-	IPR032675;IPR003591;IPR013210;IPR001611	Leucine-rich repeat domain superfamily;Leucine-rich repeat, typical subtype;Leucine-rich repeat-containing N-terminal, plant-type;Leucine-rich repeat	-	-	GO:0016021;GO:0016301;GO:0016310;GO:0016020	cellular_component;molecular_function;biological_process;cellular_component	integral component of membrane;kinase activity;phosphorylation;membrane	-	-	-
BPChr05G21085	Chr05	3556360	3557466	-	1107	13.2227	18.2295	4.23137	2.26979	5.16179	3.0419	0.0193346	0.772769	1.76081	-	A0A061DS55	Uncharacterized protein	-	-	-	-	-	-	PF07816	Protein of unknown function (DUF1645)	IPR012442	Protein of unknown function DUF1645, plant	-	-	-	-	-	-	-	-
BPChr05G21129	Chr05;Chr05;Chr05	2999958;3013489;3015548	3000270;3013564;3016403	+;+;+	1245	0.271839	0.157368	0.327161	3.21741	0.399099	0.919082	0.0189352	0.772769	-2.57193	-	B9RLA8	Uncharacterized protein	XP_002514527.1	uncharacterized protein LOC8264523	8264523	LOC8264523	uncharacterized LOC8264523	-	PF06880	Protein of unknown function (DUF1262)	IPR010683	Protein of unknown function DUF1262	-	-	-	-	-	-	-	-
BPChr05G22500	Chr05;Chr05;Chr05;Chr05	30306994;30307442;30308386;30309068	30307068;30307801;30308964;30309103	-;-;-;-	1050	0.926681	0.248791	0.232751	1.42193	1.61683	1.77477	0.0163485	0.772769	-1.78858	-	A0A251NTJ5	Uncharacterized protein	-	-	18772387	LOC18772387	transcription factor bHLH18	-	-	-	IPR036638;IPR011598	Helix-loop-helix DNA-binding domain superfamily;Myc-type, basic helix-loop-helix (bHLH) domain	-	-	GO:0046983	molecular_function	protein dimerization activity	-	-	-
BPChr06G00271	Chr06;Chr06;Chr06;Chr06	13655439;13657770;13658979;13659681	13655602;13657920;13659065;13659752	-;-;-;-	474	8.65736	9.64459	4.89809	4.30223	3.75629	1.65535	0.0228131	0.772769	1.2581	-	-	-	-	-	-	-	-	-	-	-	-	-	-	-	-	-	-	-	-	-
BPChr06G02271	Chr06;Chr06;Chr06;Chr06;Chr06;Chr06;Chr06	757961;758509;758729;759472;760475;761401;761534	758338;758613;759382;759539;760589;761446;761604	-;-;-;-;-;-;-	1437	4.47485	4.36293	2.26759	0.912282	0.806808	1.38781	0.00133626	0.531771	1.83006	-	B9HFZ1	Uncharacterized protein	XP_002310330.2	hypothetical protein POPTR_0007s14780g	7497738	LOC7497738	ACT domain-containing protein ACR1	-	PF01842	ACT domain	IPR002912	ACT domain	ENOG410Y9V6;ENOG410IFEF	-;-	-	-	-	-	-	-
BPChr06G07882	Chr06;Chr06;Chr06;Chr06;Chr06	30208358;30211125;30212620;30215136;30216056	30210552;30211271;30212671;30215175;30216531	-;-;-;-;-	2910	0.261681	0.213204	0.349927	0.725803	0.526475	0.763962	0.00508045	0.677064	-1.2861	-	A0A140G4P0	LRR-RLK	-	-	-	-	-	-	PF00560;PF08263;PF13516;PF13855	Leucine Rich Repeat;Leucine rich repeat N-terminal domain;Leucine Rich repeat;Leucine rich repeat	IPR032675;IPR003591;IPR013210;IPR001611	Leucine-rich repeat domain superfamily;Leucine-rich repeat, typical subtype;Leucine-rich repeat-containing N-terminal, plant-type;Leucine-rich repeat	-	-	GO:0016021;GO:0016020	cellular_component;cellular_component	integral component of membrane;membrane	-	-	-
BPChr06G08472	Chr06;Chr06;Chr06	19719122;19722235;19722502	19720335;19722399;19723369	-;-;-	2247	4.48091	7.96364	2.62842	1.0534	1.82432	2.1388	0.0117887	0.750129	1.58166	-	A0A1R3ILA2	Uncharacterized protein	-	-	-	-	-	-	-	-	IPR017441;IPR013695;IPR025287;IPR001245;IPR000719;IPR001881;IPR011009;IPR008271;IPR000742	Protein kinase, ATP binding site;Wall-associated receptor kinase;Wall-associated receptor kinase, galacturonan-binding domain;Serine-threonine/tyrosine-protein kinase, catalytic domain;Protein kinase domain;EGF-like calcium-binding domain;Protein kinase-like domain superfamily;Serine/threonine-protein kinase, active site;EGF-like domain	-	-	GO:0004674;GO:0004672;GO:0006468;GO:0005524;GO:0016020;GO:0016021;GO:0030247;GO:0005509	molecular_function;molecular_function;biological_process;molecular_function;cellular_component;cellular_component;molecular_function;molecular_function	protein serine/threonine kinase activity;protein kinase activity;protein phosphorylation;ATP binding;membrane;integral component of membrane;polysaccharide binding;calcium ion binding	-	-	-
BPChr06G19444	Chr06;Chr06	25716280;25717254	25716714;25717478	-;-	660	4.87149	5.19493	6.17144	2.59321	2.82317	1.9814	0.00237381	0.618762	1.13584	-	A0A251PXE3	Uncharacterized protein	-	-	18783898	LOC18783898	protein LURP-one-related 5	-	-	-	IPR038595;IPR025659;IPR007612	LURP-one-related superfamily;Tubby-like, C-terminal;LURP-one-related	-	-	-	-	-	-	-	-
BPChr06G19486	Chr06;Chr06	25593505;25594197	25593763;25594600	+;+	663	10.2732	6.40271	15.3588	3.7349	5.6208	6.11454	0.0269921	0.772769	1.0503	-	A0A1R3JYX8	Uncharacterized protein	-	-	-	-	-	-	-	-	IPR031107;IPR002068;IPR008978	Small heat shock protein HSP20;Alpha crystallin/Hsp20 domain;HSP20-like chaperone	-	-	-	-	-	-	-	-
BPChr06G22533	Chr06;Chr06	2869767;2870137	2870018;2870145	-;-	261	3.24176	3.87842	1.56059	6.41802	6.18718	5.51148	0.0282647	0.772769	-1.05003	-	A0A0L9TQA4	Uncharacterized protein	-	-	108323768	LOC108323768	SUMO-conjugating enzyme SCE1-like	-	PF00179	Ubiquitin-conjugating enzyme	IPR027230;IPR000608;IPR023313;IPR016135	SUMO-conjugating enzyme Ubc9;Ubiquitin-conjugating enzyme E2;Ubiquitin-conjugating enzyme, active site;Ubiquitin-conjugating enzyme/RWD-like	-	-	GO:0019789;GO:0005524;GO:0000166;GO:0016925	molecular_function;molecular_function;molecular_function;biological_process	SUMO transferase activity;ATP binding;nucleotide binding;protein sumoylation	-	-	-
BPChr06G29620	Chr06;Chr06;Chr06;Chr06;Chr06	7523251;7523502;7523745;7524553;7525718	7523397;7523633;7523906;7524563;7526723	+;+;+;+;+	1458	0.406221	0.403134	0.391112	0.84919	1.13598	1.45751	0.00248449	0.619204	-1.51369	-	Q8L825	1-aminocyclopropane-1-carboxylate synthase	-	-	-	-	-	-	PF00155	Aminotransferase class I and II	IPR004838;IPR004839;IPR015421;IPR015424;IPR015422	Aminotransferases, class-I, pyridoxal-phosphate-binding site;Aminotransferase, class I/classII;Pyridoxal phosphate-dependent transferase, major domain;Pyridoxal phosphate-dependent transferase;Pyridoxal phosphate-dependent transferase domain 1	-	-	GO:0030170;GO:0009058;GO:0003824	molecular_function;biological_process;molecular_function	pyridoxal phosphate binding;biosynthetic process;catalytic activity	-	-	-
BPChr06G31399	Chr06;Chr06	37840652;37840938	37840726;37842404	-;-	1542	1.06997	0.465878	0.739612	0.425081	0.21482	0.169614	0.023644	0.772769	1.48007	-	A0A2C9V2K7	Uncharacterized protein	-	-	110625174	LOC110625174	protein ENHANCED PSEUDOMONAS SUSCEPTIBILTY 1	-	-	-	IPR023213;IPR003480	Chloramphenicol acetyltransferase-like domain superfamily;Transferase	-	-	GO:0016747	molecular_function	transferase activity, transferring acyl groups other than amino-acyl groups	-	-	-
BPChr07G06565	Chr07;Chr07;Chr07;Chr07	1906965;1910958;1911521;1912145	1907178;1911256;1911727;1912438	+;+;+;+	1014	0.750977	1.0949	0.964059	5.20731	1.30671	1.61208	0.0352777	0.778269	-1.51281	-	W9RRW5	Haloacid dehalogenase-like hydrolase domain-containing protein 3	XP_010097041.1	Haloacid dehalogenase-like hydrolase domain-containing protein 3	21387394	LOC21387394	haloacid dehalogenase-like hydrolase domain-containing protein 3	-	PF00702	haloacid dehalogenase-like hydrolase	IPR023214;IPR011949;IPR036412;IPR006439	HAD superfamily;HAD-superfamily hydrolase, subfamily IA, REG-2-like;HAD-like superfamily;HAD hydrolase, subfamily IA	-	-	GO:0016787;GO:0008152	molecular_function;biological_process	hydrolase activity;metabolic process	-	-	-
BPChr07G09740	Chr07;Chr07;Chr07	8937901;8941516;8942934	8938312;8942114;8943788	+;+;+	1866	4.64766	1.78494	1.96454	13.524	3.39507	8.40979	0.0307334	0.773271	-1.58756	-	F6HLW9	Uncharacterized protein	-	-	-	-	-	-	PF13906;PF13520	C-terminus of AA_permease;Amino acid permease	IPR002293;IPR029485	Amino acid/polyamine transporter I;Cationic amino acid transporter, C-terminal	COG0531;KOG1286	Amino acid transporters;Amino acid transporters	GO:0055085;GO:0022857;GO:0016021;GO:0016020	biological_process;molecular_function;cellular_component;cellular_component	transmembrane transport;transmembrane transporter activity;integral component of membrane;membrane	-	-	-
BPChr07G09864	Chr07;Chr07;Chr07	22429643;22432340;22432669	22431007;22432444;22432809	-;-;-	1611	51.9425	46.5586	16.51	9.8554	14.6761	20.9836	0.0269615	0.772769	1.33193	-	V7BSL0	Uncharacterized protein	XP_007147562.1	hypothetical protein PHAVU_006G134900g	18628708	PHAVU_006G134900g	hypothetical protein	-	PF13639;PF13519	Ring finger domain;von Willebrand factor type A domain	IPR013083;IPR036465;IPR002035;IPR001841	Zinc finger, RING/FYVE/PHD-type;von Willebrand factor A-like domain superfamily;von Willebrand factor, type A;Zinc finger, RING-type	-	-	-	-	-	-	-	-
BPChr07G12379	Chr07	3085078	3085950	-	873	20.256	31.4195	21.6022	7.25803	11.0512	17.7134	0.0236249	0.772769	1.02318	-	A0A1Q3AT39	DUF761 domain-containing protein/DUF4408 domain-containing protein	-	-	-	-	-	-	-	-	IPR025520;IPR008480	Domain of unknown function DUF4408;Protein of unknown function DUF761, plant	-	-	GO:0016021;GO:0016020	cellular_component;cellular_component	integral component of membrane;membrane	-	-	-
BPChr07G15634	Chr07;Chr07;Chr07;Chr07	24823160;24825244;24825507;24825746	24823939;24825375;24825659;24826054	+;+;+;+	1374	4.86477	8.15158	2.31227	2.91534	1.44652	2.11767	0.0378975	0.778269	1.24318	-	A0A251PEZ0	Uncharacterized protein	-	-	18780357	LOC18780357	uncharacterized LOC18780357	-	-	-	IPR002781	Transmembrane protein TauE-like	-	-	GO:0016021;GO:0016020	cellular_component;cellular_component	integral component of membrane;membrane	-	-	-
BPChr07G15637	Chr07;Chr07;Chr07;Chr07;Chr07;Chr07;Chr07;Chr07;Chr07	25544209;25545239;25545522;25545765;25546121;25546422;25546781;25547303;25548619	25544414;25545413;25545669;25546002;25546331;25546660;25546891;25548523;25548784	-;-;-;-;-;-;-;-;-	2715	3.0229	3.63221	4.84577	15.3709	4.94133	5.61141	0.0432616	0.778269	-1.16003	-	A0A251PID0	Uncharacterized protein	-	-	18779778	LOC18779778	uncharacterized LOC18779778	-	-	-	IPR017441;IPR036426;IPR001480;IPR001245;IPR000719;IPR003609;IPR000858;IPR011009;IPR008271;IPR024171	Protein kinase, ATP binding site;Bulb-type lectin domain superfamily;Bulb-type lectin domain;Serine-threonine/tyrosine-protein kinase, catalytic domain;Protein kinase domain;PAN/Apple domain;S-locus glycoprotein domain;Protein kinase-like domain superfamily;Serine/threonine-protein kinase, active site;S-receptor-like serine/threonine-protein kinase	-	-	GO:0004674;GO:0004672;GO:0006468;GO:0016310;GO:0005524;GO:0000166;GO:0016020;GO:0016021;GO:0016301;GO:0016740;GO:0048544	molecular_function;molecular_function;biological_process;biological_process;molecular_function;molecular_function;cellular_component;cellular_component;molecular_function;molecular_function;biological_process	protein serine/threonine kinase activity;protein kinase activity;protein phosphorylation;phosphorylation;ATP binding;nucleotide binding;membrane;integral component of membrane;kinase activity;transferase activity;recognition of pollen	-	-	-
BPChr07G17331	Chr07;Chr07	26465263;26469317	26466529;26469390	+;+	1341	1.04106	1.63147	1.33645	0.515951	0.648424	0.560731	0.00525048	0.677064	1.21696	-	A0A061FWZ3	FASCICLIN-like arabinogalactan protein 16 isoform 1	-	-	-	-	-	-	PF02469	asciclin domain	IPR036378;IPR000782	FAS1 domain superfamily;FAS1 domain	-	-	-	-	-	-	-	-
BPChr07G32041	Chr07	28828265	28828615	+	351	3.13371	3.07002	3.48132	11.3084	5.4265	4.00513	0.0372324	0.778269	-1.08888	-	W9R7F6	Cysteine proteinase inhibitor	XP_010094696.1	Cysteine proteinase inhibitor 5	21387776	LOC21387776	cysteine proteinase inhibitor 5	-	PF16845	Aspartic acid proteinase inhibitor	IPR000010;IPR027214	Cystatin domain;Cystatin	-	-	GO:0010466;GO:0030414;GO:0010951;GO:0004869	biological_process;molecular_function;biological_process;molecular_function	negative regulation of peptidase activity;peptidase inhibitor activity;negative regulation of endopeptidase activity;cysteine-type endopeptidase inhibitor activity	-	-	-
BPChr08G10750	Chr08	28631398	28634301	+	2904	0.480739	0.607199	0.56104	1.42952	0.527562	1.79001	0.0329052	0.778269	-1.17471	-	A0A061EMF0	Calcium-transporting ATPase	-	-	-	-	-	-	PF00690;PF00122;PF00702;PF00689	Cation transporter/ATPase, N-terminus;1-E2 ATPase;haloacid dehalogenase-like hydrolase;Cation transporting ATPase, C-terminus	IPR004014;IPR023299;IPR001757;IPR036412;IPR018303;IPR023214;IPR008250;IPR023298;IPR006408;IPR006068	Cation-transporting P-type ATPase, N-terminal;P-type ATPase, cytoplasmic domain N;P-type ATPase;HAD-like superfamily;P-type ATPase, phosphorylation site;HAD superfamily;P-type ATPase, A domain superfamily;P-type ATPase, transmembrane domain superfamily;P-type ATPase, subfamily IIB;Cation-transporting P-type ATPase, C-terminal	-	-	GO:0099132;GO:0006816;GO:0005388;GO:0005524;GO:0006811;GO:0070588;GO:0000166;GO:0016020;GO:0016021;GO:0016787	biological_process;biological_process;molecular_function;molecular_function;biological_process;biological_process;molecular_function;cellular_component;cellular_component;molecular_function	ATP hydrolysis coupled cation transmembrane transport;calcium ion transport;calcium-transporting ATPase activity;ATP binding;ion transport;calcium ion transmembrane transport;nucleotide binding;membrane;integral component of membrane;hydrolase activity	-	-	-
BPChr08G13224	Chr08	29752594	29753913	+	1320	21.8576	12.8389	14.4412	42.6224	77.3863	30.7612	0.00511658	0.677064	-1.62543	-	-	-	-	-	-	-	-	-	-	-	-	-	-	-	-	-	-	-	-	-
BPChr08G13244	Chr08	29766156	29766803	+	648	39.1713	37.5922	29.1658	209.444	89.0113	30.9272	0.0372871	0.778269	-1.63043	-	-	-	-	-	-	-	-	-	-	-	-	-	-	-	-	-	-	-	-	-
BPChr08G13298	Chr08	29607261	29608877	-	1617	0.261627	0.343299	0.478601	2.52227	0.204856	1.759	0.0440837	0.778269	-2.03063	-	M5XWK8	Uncharacterized protein	XP_007222371.1	probable inorganic phosphate transporter 1-3	18789129	LOC18789129	probable inorganic phosphate transporter 1-3	-	PF00083	Sugar (and other) transporter	IPR005828;IPR004738;IPR036259;IPR020846	Major facilitator, sugar transporter-like;Phosphate permease;MFS transporter superfamily;Major facilitator superfamily domain	-	-	GO:0006817;GO:0055085;GO:0022857;GO:0005315;GO:0016020;GO:0016021	biological_process;biological_process;molecular_function;molecular_function;cellular_component;cellular_component	phosphate ion transport;transmembrane transport;transmembrane transporter activity;inorganic phosphate transmembrane transporter activity;membrane;integral component of membrane	-	-	-
BPChr08G13323	Chr08	31300250	31300693	+	444	2.66788	2.05925	3.6695	2.37847	11.4707	22.8999	0.0293525	0.772769	-2.13218	-	A0A1R3GM39	Uncharacterized protein	-	-	-	-	-	-	-	-	-	-	-	-	-	-	-	-	-	-
BPChr08G13354	Chr08	29732092	29733831	+	1740	23.0246	14.2626	17.861	43.489	82.2181	32.2797	0.00632817	0.681003	-1.52595	-	-	-	-	-	-	-	-	-	-	-	-	-	-	-	-	-	-	-	-	-
BPChr08G16298	Chr08	942648	944093	-	1446	9.94724	10.8169	10.535	38.9084	12.0841	17.7709	0.0295431	0.772769	-1.12486	-	A0A251QQK8	Uncharacterized protein	-	-	18786969	LOC18786969	AAA-ATPase At2g46620	-	-	-	IPR025753;IPR027417;IPR003593;IPR003959	AAA-type ATPase, N-terminal domain;P-loop containing nucleoside triphosphate hydrolase;AAA+ ATPase domain;ATPase, AAA-type, core	-	-	GO:0005524;GO:0016021;GO:0016020	molecular_function;cellular_component;cellular_component	ATP binding;integral component of membrane;membrane	-	-	-
BPChr08G16690	Chr08;Chr08;Chr08	44111497;44112441;44114055	44111806;44113220;44114281	-;-;-	1317	2.95525	5.8762	2.50513	1.38251	1.38336	2.11003	0.0159897	0.772769	1.21536	-	B9RFZ3	ATP binding protein, putative	-	-	-	-	-	-	PF16746;PF01412;PF00069;PF12796;PF00169	BAR domain of APPL family;Putative GTPase activating protein for Arf;Protein kinase domain;Ankyrin repeats (3 copies);PH domain	IPR036770;IPR020683;IPR001849;IPR002110;IPR035670;IPR000719;IPR037278;IPR001164;IPR011009;IPR038508;IPR027267;IPR004148	Ankyrin repeat-containing domain superfamily;Ankyrin repeat-containing domain;Pleckstrin homology domain;Ankyrin repeat;Plant AGD1/2/3/4, BAR domain;Protein kinase domain;ARFGAP/RecO-like zinc finger;Arf GTPase activating protein;Protein kinase-like domain superfamily;ArfGAP domain superfamily;AH/BAR domain superfamily;BAR domain	-	-	GO:0004672;GO:0006468;GO:0043547;GO:0005524;GO:0016020;GO:0005737;GO:0016021;GO:0005096;GO:0046872	molecular_function;biological_process;biological_process;molecular_function;cellular_component;cellular_component;cellular_component;molecular_function;molecular_function	protein kinase activity;protein phosphorylation;positive regulation of GTPase activity;ATP binding;membrane;cytoplasm;integral component of membrane;GTPase activator activity;metal ion binding	-	-	-
BPChr08G26739	Chr08;Chr08;Chr08	25505417;25506381;25507236	25506315;25506875;25507350	-;-;-	1509	0.504632	0.779018	0.593832	2.89585	0.96039	1.47325	0.013511	0.772769	-1.48737	-	B9HGB4	Uncharacterized protein	XP_002310379.2	hypothetical protein POPTR_0007s00380g	7465608	LOC7465608	uncharacterized LOC7465608	-	-	-	-	-	ENOG410Y82R;ENOG410IWUW	-;-	-	-	-	-	-	-
BPChr08G27458	Chr08;Chr08;Chr08;Chr08;Chr08;Chr08;Chr08;Chr08;Chr08	11770538;11770897;11771340;11771632;11777579;11778576;11779266;11781029;11782217	11770801;11770951;11771518;11772089;11778119;11778755;11780567;11781444;11782592	+;+;+;+;+;+;+;+;+	3771	6.80964	12.0536	7.11802	2.71352	3.3929	4.82897	0.00536714	0.677064	1.24736	-	F6HGL1	Uncharacterized protein	-	-	-	-	-	-	PF00664;PF00005	ABC transporter transmembrane region;ABC transporter	IPR003439;IPR011527;IPR036640;IPR017871;IPR027417;IPR003593	ABC transporter-like;ABC transporter type 1, transmembrane domain;ABC transporter type 1, transmembrane domain superfamily;ABC transporter, conserved site;P-loop containing nucleoside triphosphate hydrolase;AAA+ ATPase domain	KOG0055;COG1132	Multidrug/pheromone exporter, ABC superfamily;ABC-type multidrug transport system, ATPase and permease components	GO:0016887;GO:0042626;GO:0055085;GO:0005524;GO:0000166;GO:0016020;GO:0016021	molecular_function;molecular_function;biological_process;molecular_function;molecular_function;cellular_component;cellular_component	ATPase activity;ATPase activity, coupled to transmembrane movement of substances;transmembrane transport;ATP binding;nucleotide binding;membrane;integral component of membrane	-	-	-
BPChr09G04073	Chr09;Chr09;Chr09	25980337;25982855;25983668	25982559;25983473;25983753	-;-;-	2928	0.245623	0.289959	0.514708	0.497476	0.933344	0.759265	0.0366138	0.778269	-1.05742	-	G7J0Z5	Photosystem I P700 chlorophyll A apoprotein A2	XP_003599572.2	photosystem I P700 chlorophyll A apoprotein A2	-	-	-	-	PF00223	Photosystem I psaA/psaB protein	IPR001280;IPR036408;IPR020586;IPR006243;IPR006244	Photosystem I PsaA/PsaB;Photosystem I PsaA/PsaB superfamily;Photosystem I PsaA/PsaB, conserved site;Photosystem I PsaA;Photosystem I PsaB	-	-	GO:0009522;GO:0016020;GO:0016021;GO:0046872;GO:0009579;GO:0015979	cellular_component;cellular_component;cellular_component;molecular_function;cellular_component;biological_process	photosystem I;membrane;integral component of membrane;metal ion binding;thylakoid;photosynthesis	K02690	ko00195	Photosynthesis
BPChr09G08693	Chr09	5496606	5497334	+	729	1.56685	0.806267	0.949843	1.34871	3.63514	5.38158	0.0226459	0.772769	-1.64896	-	A0A067EE54	Uncharacterized protein	-	-	-	-	-	-	PF06219	Protein of unknown function (DUF1005)	IPR010410	Protein of unknown function DUF1005	-	-	-	-	-	-	-	-
BPChr09G12112	Chr09;Chr09;Chr09	23804156;23805282;23806135	23804619;23805609;23806395	+;+;+	1053	34.5511	43.9726	36.786	24.9339	15.8469	13.3504	0.00327123	0.638767	1.09497	-	M5VXW7	Uncharacterized protein	XP_007200614.1	protein DMR6-LIKE OXYGENASE 2	18767821	LOC18767821	protein DMR6-LIKE OXYGENASE 2	-	PF14226;PF03171	non-haem dioxygenase in morphine synthesis N-terminal;2OG-Fe(II) oxygenase superfamily	IPR026992;IPR027443;IPR005123	Non-haem dioxygenase N-terminal domain;Isopenicillin N synthase-like;Oxoglutarate/iron-dependent dioxygenase	-	-	GO:0016491;GO:0046872;GO:0055114	molecular_function;molecular_function;biological_process	oxidoreductase activity;metal ion binding;oxidation-reduction process	-	-	-
BPChr09G12123	Chr09	22324313	22325632	+	1320	26.3445	14.0758	17.928	43.8087	80.3663	32.6188	0.00995215	0.745922	-1.43378	-	-	-	-	-	-	-	-	-	-	-	-	-	-	-	-	-	-	-	-	-
BPChr09G12161	Chr09	22303811	22305550	+	1740	29.9539	18.0159	22.2619	56.8413	101.232	43.6471	0.00459957	0.669593	-1.52905	-	-	-	-	-	-	-	-	-	-	-	-	-	-	-	-	-	-	-	-	-
BPChr09G16353	Chr09;Chr09;Chr09;Chr09;Chr09;Chr09	27603898;27605572;27607777;27608356;27613984;27614214	27604436;27605806;27607942;27608424;27614130;27614290	-;-;-;-;-;-	1233	14.8222	17.6908	10.7362	1.06322	0.604475	1.08712	4.52e-06	0.0202049	3.96174	-	A0A251N245	Uncharacterized protein	-	-	18766251	LOC18766251	FAD-dependent urate hydroxylase	-	-	-	IPR036188;IPR002938	FAD/NAD(P)-binding domain superfamily;FAD-binding domain	-	-	GO:0071949	molecular_function	FAD binding	-	-	-
BPChr09G17994	Chr09	25042684	25043772	+	1089	33.8362	39.4605	65.2676	47.4836	109.049	136.626	0.0448891	0.778269	-1.07976	-	A0A1R3GM10	Phosphate-induced protein 1	-	-	-	-	-	-	-	-	IPR006766	Protein EXORDIUM-like	-	-	-	-	-	-	-	-
BPChr09G20522	Chr09;Chr09;Chr09;Chr09;Chr09;Chr09;Chr09;Chr09;Chr09	29887502;29887799;29888064;29888357;29888774;29889148;29889964;29890417;29892006	29887612;29887960;29888159;29888418;29888849;29889295;29890326;29890466;29892104	-;-;-;-;-;-;-;-;-	1167	5.80017	8.05853	4.11852	12.9497	11.3185	15.0719	0.00332927	0.639506	-1.12731	-	A0A251P7S6	Uncharacterized protein	-	-	18775778	LOC18775778	alcohol dehydrogenase-like 4	-	-	-	IPR011032;IPR036291;IPR013149;IPR002328;IPR013154	GroES-like superfamily;NAD(P)-binding domain superfamily;Alcohol dehydrogenase, C-terminal;Alcohol dehydrogenase, zinc-type, conserved site;Alcohol dehydrogenase, N-terminal	-	-	GO:0016491;GO:0046872;GO:0008270;GO:0055114	molecular_function;molecular_function;molecular_function;biological_process	oxidoreductase activity;metal ion binding;zinc ion binding;oxidation-reduction process	-	-	-
BPChr10G03495	Chr10	14530578	14531882	-	1305	3.92253	6.03032	6.49207	34.7968	8.15439	9.8455	0.0265206	0.772769	-1.66755	-	A0A067KQ02	Arogenate dehydratase	XP_012076198.1	arogenate dehydratase/prephenate dehydratase 6, chloroplastic	105637362	LOC105637362	arogenate dehydratase/prephenate dehydratase 6, chloroplastic	-	PF00800	Prephenate dehydratase	IPR002912;IPR018528;IPR001086	ACT domain;Prephenate dehydratase, conserved site;Prephenate dehydratase	-	-	GO:0009536;GO:0047769;GO:0009507;GO:0004664;GO:0016829;GO:0008652;GO:0009094;GO:0009073;GO:0009570	cellular_component;molecular_function;cellular_component;molecular_function;molecular_function;biological_process;biological_process;biological_process;cellular_component	plastid;arogenate dehydratase activity;chloroplast;prephenate dehydratase activity;lyase activity;cellular amino acid biosynthetic process;L-phenylalanine biosynthetic process;aromatic amino acid family biosynthetic process;chloroplast stroma	K05359;K05359	ko00400;ko01230	Phenylalanine, tyrosine and tryptophan biosynthesis;Biosynthesis of amino acids
BPChr10G03535	Chr10;Chr10;Chr10;Chr10;Chr10;Chr10;Chr10;Chr10;Chr10;Chr10;Chr10;Chr10	15765120;15767162;15767639;15768544;15769333;15769614;15770078;15770359;15770670;15771154;15773555;15774263	15765326;15767341;15767749;15768879;15769509;15769898;15770200;15770556;15770923;15771358;15773860;15774559	+;+;+;+;+;+;+;+;+;+;+;+	2679	0.663237	0.92635	0.45612	6.74206	1.06646	1.50103	0.0245937	0.772769	-2.16582	-	A0A061EMT2	Inosine-uridine preferring nucleoside hydrolase family protein isoform 1	-	-	-	-	-	-	PF01156	Inosine-uridine preferring nucleoside hydrolase	IPR023186;IPR001910;IPR036452	Inosine/uridine-preferring nucleoside hydrolase;Inosine/uridine-preferring nucleoside hydrolase domain;Ribonucleoside hydrolase-like	-	-	GO:0016021;GO:0016787;GO:0016020	cellular_component;molecular_function;cellular_component	integral component of membrane;hydrolase activity;membrane	-	-	-
BPChr10G04299	Chr10;Chr10;Chr10	2930371;2932075;2932571	2931252;2932484;2932922	-;-;-	1644	47.5803	80.9394	70.5368	25.8274	41.1547	31.1817	0.00670038	0.686145	1.01734	-	A0A1Q3BTX4	Ank domain-containing protein/Ank_2 domain-containing protein/PGG domain-containing protein	-	-	-	-	-	-	-	-	IPR036770;IPR026961;IPR002110;IPR027002;IPR020683	Ankyrin repeat-containing domain superfamily;PGG domain;Ankyrin repeat;Ankyrin repeat-containing protein At2g01680/At5g02620;Ankyrin repeat-containing domain	-	-	GO:0016021;GO:0016020	cellular_component;cellular_component	integral component of membrane;membrane	-	-	-
BPChr10G06606	Chr10	19072716	19073909	+	1194	0.496039	1.94173	1.36454	13.1449	1.3178	5.12027	0.0317201	0.778269	-2.33411	-	-	-	-	-	-	-	-	-	-	-	-	-	-	-	-	-	-	-	-	-
BPChr10G15913	Chr10;Chr10;Chr10	9297036;9297278;9297663	9297189;9297570;9297905	+;+;+	690	477.311	424.263	366.229	9.92184	37.5059	44.3015	0.000344324	0.344075	3.78283	-	A0A2C9V1V9	Uncharacterized protein	-	-	110627203	LOC110627203	NAC domain-containing protein 90	-	-	-	IPR036093;IPR003441	NAC domain superfamily;NAC domain	-	-	GO:0006355;GO:0005634;GO:0003677;GO:0006351	biological_process;cellular_component;molecular_function;biological_process	regulation of transcription, DNA-templated;nucleus;DNA binding;transcription, DNA-templated	-	-	-
BPChr10G21571	Chr10	17122394	17123299	+	906	6.95745	5.91085	5.84448	4.18012	2.69645	1.98468	0.00804859	0.736866	1.08133	-	A0A1Q3BXT7	Glycosyltransferase	-	-	-	-	-	-	-	-	IPR035595;IPR002213	UDP-glycosyltransferase family, conserved site;UDP-glucuronosyl/UDP-glucosyltransferase	-	-	GO:0016758;GO:0016757;GO:0016740;GO:0008152	molecular_function;molecular_function;molecular_function;biological_process	transferase activity, transferring hexosyl groups;transferase activity, transferring glycosyl groups;transferase activity;metabolic process	-	-	-
BPChr10G21618	Chr10	17125500	17126924	+	1425	10.7173	10.7471	8.97522	7.66637	2.35363	3.32666	0.0257096	0.772769	1.19681	-	A0A1Q3BXT7	Glycosyltransferase	-	-	-	-	-	-	-	-	IPR035595;IPR002213	UDP-glycosyltransferase family, conserved site;UDP-glucuronosyl/UDP-glucosyltransferase	-	-	GO:0016758;GO:0016757;GO:0016740;GO:0008152	molecular_function;molecular_function;molecular_function;biological_process	transferase activity, transferring hexosyl groups;transferase activity, transferring glycosyl groups;transferase activity;metabolic process	-	-	-
BPChr10G21782	Chr10;Chr10	319323;320288	319457;320731	-;-	579	7.0143	7.61359	2.95462	2.64152	1.78785	1.24222	0.00897873	0.741123	1.63199	-	K4CA80	Uncharacterized protein	XP_004242504.1	protein LIGHT-DEPENDENT SHORT HYPOCOTYLS 5-like	101252299	LOC101252299	protein LIGHT-DEPENDENT SHORT HYPOCOTYLS 5-like	-	PF04852	Protein of unknown function (DUF640)	IPR006936	ALOG domain	ENOG410YB00;ENOG410IWC1	-;-	GO:0009416;GO:0005634;GO:0009299	biological_process;cellular_component;biological_process	response to light stimulus;nucleus;mRNA transcription	-	-	-
BPChr11G01732	Chr11	13070428	13071954	+	1527	0.166228	0.983678	1.14699	11.8761	0.813488	3.4256	0.0350774	0.778269	-2.77654	-	F6HEA0	Uncharacterized protein	XP_019081367.1	cytochrome P450 89A2-like	109121466	LOC109121466	cytochrome P450 89A2-like	-	PF00067	Cytochrome P450	IPR017972;IPR002401;IPR001128;IPR036396	Cytochrome P450, conserved site;Cytochrome P450, E-class, group I;Cytochrome P450;Cytochrome P450 superfamily	KOG0156;COG2124	Cytochrome P450 CYP2 subfamily;Cytochrome P450	GO:0020037;GO:0005506;GO:0016491;GO:0055114;GO:0016020;GO:0016709;GO:0004497;GO:0016705;GO:0046872;GO:0044550	molecular_function;molecular_function;molecular_function;biological_process;cellular_component;molecular_function;molecular_function;molecular_function;molecular_function;biological_process	heme binding;iron ion binding;oxidoreductase activity;oxidation-reduction process;membrane;oxidoreductase activity, acting on paired donors, with incorporation or reduction of molecular oxygen, NAD(P)H as one donor, and incorporation of one atom of oxygen;monooxygenase activity;oxidoreductase activity, acting on paired donors, with incorporation or reduction of molecular oxygen;metal ion binding;…	-	-	-
BPChr11G05632	Chr11	2774375	2775793	+	1419	0.208693	0.230119	0.315748	0.898192	0.379341	0.806383	0.0158704	0.772769	-1.45417	-	A0A2C9U7G0	Uncharacterized protein	-	-	110604599	LOC110604599	UDP-glycosyltransferase 90A1-like	-	-	-	IPR035595;IPR002213	UDP-glycosyltransferase family, conserved site;UDP-glucuronosyl/UDP-glucosyltransferase	-	-	GO:0016758;GO:0016757;GO:0016740;GO:0008152	molecular_function;molecular_function;molecular_function;biological_process	transferase activity, transferring hexosyl groups;transferase activity, transferring glycosyl groups;transferase activity;metabolic process	-	-	-
BPChr11G05650	Chr11;Chr11;Chr11;Chr11;Chr11;Chr11;Chr11;Chr11;Chr11;Chr11	3882790;3885632;3886019;3886952;3887269;3887672;3888335;3888991;3889474;3889635	3883998;3885873;3886838;3887175;3887585;3887931;3888535;3889166;3889528;3889769	-;-;-;-;-;-;-;-;-;-	3639	8.96322	12.5806	6.69344	2.94204	4.11903	2.52453	0.00136932	0.531771	1.55431	-	A0A061EFJ2	ATP binding cassette subfamily B19 isoform 1	-	-	-	-	-	-	PF00664;PF00005	ABC transporter transmembrane region;ABC transporter	IPR003439;IPR011527;IPR036640;IPR017871;IPR027417;IPR003593	ABC transporter-like;ABC transporter type 1, transmembrane domain;ABC transporter type 1, transmembrane domain superfamily;ABC transporter, conserved site;P-loop containing nucleoside triphosphate hydrolase;AAA+ ATPase domain	-	-	GO:0016887;GO:0042626;GO:0055085;GO:0005524;GO:0000166;GO:0016020;GO:0016021	molecular_function;molecular_function;biological_process;molecular_function;molecular_function;cellular_component;cellular_component	ATPase activity;ATPase activity, coupled to transmembrane movement of substances;transmembrane transport;ATP binding;nucleotide binding;membrane;integral component of membrane	-	-	-
BPChr11G05706	Chr11;Chr11;Chr11	3828854;3829614;3830082	3829204;3829993;3830214	-;-;-	864	4.74952	5.13996	1.83857	1.34871	0.766788	1.28653	0.0056943	0.679493	1.77775	-	A0A061EM69	Homeobox protein 20	XP_007032488.1	homeobox-leucine zipper protein ATHB-20	18601478	LOC18601478	homeobox-leucine zipper protein ATHB-20	-	PF00046;PF02183	Homeobox domain;Homeobox associated leucine zipper	IPR003106;IPR001356;IPR009057;IPR017970;IPR000047	Leucine zipper, homeobox-associated;Homeobox domain;Homeobox-like domain superfamily;Homeobox, conserved site;Helix-turn-helix motif	-	-	GO:0003700;GO:0005634;GO:0003677;GO:0006355;GO:0043565	molecular_function;cellular_component;molecular_function;biological_process;molecular_function	DNA binding transcription factor activity;nucleus;DNA binding;regulation of transcription, DNA-templated;sequence-specific DNA binding	-	-	-
BPChr11G06733	Chr11;Chr11;Chr11;Chr11;Chr11	9085573;9085908;9086687;9086920;9092307	9085797;9085946;9086829;9087134;9092446	-;-;-;-;-	762	1.2214	1.37129	1.6036	1.52925	5.10789	4.033	0.0252123	0.772769	-1.34588	-	B9ST76	DNA binding protein, putative	XP_002529195.1	uncharacterized protein LOC8260445 isoform X1	8260445	LOC8260445	mediator of RNA polymerase II transcription subunit 15a	-	-	-	-	-	-	-	-	-	-	-	-	-
BPChr11G06734	Chr11;Chr11;Chr11;Chr11;Chr11;Chr11;Chr11;Chr11;Chr11	9648931;9650079;9650956;9652768;9653404;9659434;9660005;9660572;9660722	9649306;9650494;9652257;9652947;9653944;9659891;9660183;9660626;9660985	-;-;-;-;-;-;-;-;-	3771	7.58372	12.9368	7.46366	2.45279	4.46896	4.57755	0.00679846	0.686145	1.27897	-	F6HGL1	Uncharacterized protein	-	-	-	-	-	-	PF00664;PF00005	ABC transporter transmembrane region;ABC transporter	IPR003439;IPR011527;IPR036640;IPR017871;IPR027417;IPR003593	ABC transporter-like;ABC transporter type 1, transmembrane domain;ABC transporter type 1, transmembrane domain superfamily;ABC transporter, conserved site;P-loop containing nucleoside triphosphate hydrolase;AAA+ ATPase domain	KOG0055;COG1132	Multidrug/pheromone exporter, ABC superfamily;ABC-type multidrug transport system, ATPase and permease components	GO:0016887;GO:0042626;GO:0055085;GO:0005524;GO:0000166;GO:0016020;GO:0016021	molecular_function;molecular_function;biological_process;molecular_function;molecular_function;cellular_component;cellular_component	ATPase activity;ATPase activity, coupled to transmembrane movement of substances;transmembrane transport;ATP binding;nucleotide binding;membrane;integral component of membrane	-	-	-
BPChr11G06892	Chr11	8607860	8608456	-	597	9.42474	12.252	10.507	31.1085	21.0154	15.6072	0.00578162	0.679493	-1.06819	-	A5AK61	Uncharacterized protein	-	-	100265013	LOC100265013	BON1-associated protein 2	-	PF00168	C2 domain	IPR035892;IPR000008	C2 domain superfamily;C2 domain	-	-	-	-	-	-	-	-
BPChr11G10092	Chr11;Chr11;Chr11;Chr11;Chr11;Chr11;Chr11;Chr11;Chr11	35062056;35063146;35063479;35063720;35064083;35064382;35064741;35066386;35067060	35062165;35063395;35063629;35063957;35064293;35064593;35064878;35066862;35068416	-;-;-;-;-;-;-;-;-	3144	3.06792	3.91555	2.33196	1.64471	1.13262	1.75736	0.00460732	0.669593	1.03953	-	A0A251Q479	Uncharacterized protein	-	-	18782958	LOC18782958	G-type lectin S-receptor-like serine/threonine-protein kinase At4g03230	-	-	-	IPR036426;IPR001480;IPR025287;IPR001245;IPR000719;IPR021820;IPR003609;IPR000858;IPR011009;IPR008271;IPR000742	Bulb-type lectin domain superfamily;Bulb-type lectin domain;Wall-associated receptor kinase, galacturonan-binding domain;Serine-threonine/tyrosine-protein kinase, catalytic domain;Protein kinase domain;S-locus receptor kinase, C-terminal;PAN/Apple domain;S-locus glycoprotein domain;Protein kinase-like domain superfamily;Serine/threonine-protein kinase, active site;EGF-like domain	-	-	GO:0004674;GO:0004672;GO:0006468;GO:0005524;GO:0016020;GO:0016021;GO:0048544;GO:0030247	molecular_function;molecular_function;biological_process;molecular_function;cellular_component;cellular_component;biological_process;molecular_function	protein serine/threonine kinase activity;protein kinase activity;protein phosphorylation;ATP binding;membrane;integral component of membrane;recognition of pollen;polysaccharide binding	-	-	-
BPChr11G10132	Chr11	35139126	35141180	-	2055	1.15284	1.5731	0.911751	6.60968	1.28955	2.59317	0.0385376	0.778269	-1.51292	-	A0A199UCQ8	Uncharacterized protein	-	-	110607207	LOC110607207	probable L-type lectin-domain containing receptor kinase VII.2	-	PF00139;PF00069	Legume lectin domain;Protein kinase domain	IPR013320;IPR017441;IPR001220;IPR000719;IPR011009;IPR008271	Concanavalin A-like lectin/glucanase domain superfamily;Protein kinase, ATP binding site;Legume lectin domain;Protein kinase domain;Protein kinase-like domain superfamily;Serine/threonine-protein kinase, active site	-	-	GO:0004672;GO:0006468;GO:0005524;GO:0030246;GO:0016020;GO:0016021	molecular_function;biological_process;molecular_function;molecular_function;cellular_component;cellular_component	protein kinase activity;protein phosphorylation;ATP binding;carbohydrate binding;membrane;integral component of membrane	-	-	-
BPChr11G13447	Chr11	32628380	32629510	+	1131	0.44886	0.0577433	0.360137	6.27849	0.951874	0.63594	0.0258501	0.772769	-3.19147	-	B9RH72	Uncharacterized protein	XP_002512931.1	F-box/kelch-repeat protein At3g06240	8285341	LOC8285341	F-box/kelch-repeat protein At3g06240	-	PF00646;PF07734	-box domain;-box associated	IPR036047;IPR006527;IPR017451;IPR001810	F-box-like domain superfamily;F-box associated domain, type 1;F-box associated interaction domain;F-box domain	-	-	-	-	-	-	-	-
BPChr11G14346	Chr11;Chr11;Chr11;Chr11;Chr11;Chr11;Chr11;Chr11	21227650;21229769;21229931;21232623;21237496;21241361;21241597;21241841	21227888;21229831;21230047;21232863;21237567;21241519;21241748;21241952	+;+;+;+;+;+;+;+	1155	5.45753	6.50249	1.48115	1.82865	1.86419	1.95309	0.0462374	0.778269	1.24717	-	A0A251Q248	WAT1-related protein	-	-	18783020	LOC18783020	WAT1-related protein At5g07050	-	-	-	IPR000620;IPR030184	EamA domain;WAT1-related protein	-	-	GO:0055085;GO:0022857;GO:0016021;GO:0016020	biological_process;molecular_function;cellular_component;cellular_component	transmembrane transport;transmembrane transporter activity;integral component of membrane;membrane	-	-	-
BPChr11G15985	Chr11;Chr11;Chr11;Chr11;Chr11;Chr11;Chr11;Chr11;Chr11;Chr11;Chr11;Chr11	31999793;32000505;32002589;32003528;32004425;32006850;32009798;32010067;32010344;32011400;32011793;32012998	32000431;32000677;32002750;32004031;32004609;32007004;32009994;32010265;32010783;32011549;32012170;32013475	-;-;-;-;-;-;-;-;-;-;-;-	3660	0.450791	1.31151	0.445153	0.0895457	0.135759	0.160786	0.00293461	0.623673	2.50478	-	A0A0D3E745	Uncharacterized protein	XP_013606074.1;XP_013606075.1;XP_013606076.1	ankyrin repeat-containing protein At5g02620-like isoform X1;-;-	106312925	LOC106312925	ankyrin repeat-containing protein At5g02620-like	-	PF13962;PF12796	omain of unknown function;Ankyrin repeats (3 copies)	IPR036770;IPR020683;IPR002110;IPR026961	Ankyrin repeat-containing domain superfamily;Ankyrin repeat-containing domain;Ankyrin repeat;PGG domain	-	-	GO:0016021;GO:0016020	cellular_component;cellular_component	integral component of membrane;membrane	-	-	-
BPChr11G26174	Chr11;Chr11;Chr11	22811848;22812252;22813510	22811980;22813245;22813624	+;+;+	1242	0.987798	0.999071	0.0655902	0	0.0666772	0.0263229	0.0109134	0.745922	4.36727	-	-	-	-	-	-	-	-	-	-	-	-	-	-	-	-	-	-	-	-	-
BPChr11G26315	Chr11;Chr11;Chr11;Chr11;Chr11;Chr11	14514293;14515076;14516075;14516364;14516491;14516722	14514825;14515307;14516243;14516414;14516637;14516801	-;-;-;-;-;-	1212	2.33864	5.95421	4.83939	51.1677	4.50962	10.2233	0.0402971	0.778269	-2.3045	-	B9RN17	Monoxygenase, putative	-	-	8270828	LOC8270828	monooxygenase 1	-	PF00890;PF13450;PF01494	AD binding domain;NAD(P)-binding Rossmann-like domain;AD binding domain	IPR036188;IPR002938	FAD/NAD(P)-binding domain superfamily;FAD-binding domain	-	-	GO:0016021;GO:0071949;GO:0016020	cellular_component;molecular_function;cellular_component	integral component of membrane;FAD binding;membrane	-	-	-
BPChr11G26918	Chr11;Chr11	1273506;1276326	1274635;1276569	+;+	1374	1.84738	3.16082	4.03165	1.6697	1.02462	1.618	0.0190554	0.772769	1.07179	-	V4THC3	Uncharacterized protein	XP_006446558.1	hypothetical protein CICLE_v10015129mg	18050888	LOC18050888	high affinity nitrate transporter 2.7	-	-	-	IPR011701;IPR036259;IPR020846;IPR005829	Major facilitator superfamily;MFS transporter superfamily;Major facilitator superfamily domain;Sugar transporter, conserved site	-	-	GO:0055085;GO:0005215;GO:0016021;GO:0016020	biological_process;molecular_function;cellular_component;cellular_component	transmembrane transport;transporter activity;integral component of membrane;membrane	K02575	ko00910	Nitrogen metabolism
BPChr12G08278	Chr12;Chr12	5259505;5260138	5259699;5260281	-;-	339	2.74546	2.11913	2.40304	9.02325	6.71787	4.14691	0.00538194	0.677064	-1.44663	-	E8ZG20	ASR5 protein	-	-	-	-	-	-	PF02496	ABA/WDS induced protein	IPR003496	ABA/WDS induced protein	-	-	GO:0006950	biological_process	response to stress	-	-	-
BPChr12G11354	Chr12	1689671	1690348	-	678	18.0951	34.195	14.9589	5.74695	9.95467	7.32942	0.00509665	0.677064	1.5417	-	M5XHU5	Uncharacterized protein	XP_007223872.1	protein MIZU-KUSSEI 1	18792469	LOC18792469	protein MIZU-KUSSEI 1	-	PF04759	Protein of unknown function, DUF617	IPR006460	Protein MIZU-KUSSEI 1-like, plant	-	-	-	-	-	-	-	-
BPChr12G11432	Chr12;Chr12;Chr12;Chr12;Chr12	1471887;1473530;1473785;1474928;1476041	1472372;1473661;1474212;1475061;1476426	-;-;-;-;-	1566	1.18865	2.3354	0.624238	0.627849	0.449496	0.480166	0.0265826	0.772769	1.41332	-	W9QUD0	Uncharacterized protein	XP_010089927.1	hypothetical protein L484_014437	21397577	LOC21397577	lysine histidine transporter-like 8	-	PF01490	Transmembrane amino acid transporter protein	IPR013057	Amino acid transporter, transmembrane domain	-	-	GO:0016021;GO:0016020	cellular_component;cellular_component	integral component of membrane;membrane	-	-	-
BPChr12G13402	Chr12	10932070	10933473	+	1404	4.76082	4.86086	5.19298	28.9714	4.71869	8.82527	0.0494829	0.781114	-1.50612	-	A0A067FE11	Uncharacterized protein	-	-	-	-	-	-	PF00201	UDP-glucoronosyl and UDP-glucosyl transferase	IPR002213	UDP-glucuronosyl/UDP-glucosyltransferase	-	-	GO:0016758;GO:0016740;GO:0008152	molecular_function;molecular_function;biological_process	transferase activity, transferring hexosyl groups;transferase activity;metabolic process	-	-	-
BPChr12G21521	Chr12	20919712	20920857	+	1146	0.590646	0.512887	0.639762	17.2861	0.939415	0.627616	0.0398772	0.778269	-3.41101	-	A0A067KHH4	Uncharacterized protein	XP_012074872.1	-	105636252	LOC105636252	chitotriosidase-1	-	PF00704	lycosyl hydrolases family 18	IPR011583;IPR017853;IPR029070;IPR001223	Chitinase II;Glycoside hydrolase superfamily;Chitinase insertion domain superfamily;Glycoside hydrolase family 18, catalytic domain	-	-	GO:0005975;GO:0008061	biological_process;molecular_function	carbohydrate metabolic process;chitin binding	-	-	-
BPChr13G00943	Chr13	20877758	20878822	-	1065	62.8815	26.491	36.142	115.742	66.0172	75.7927	0.0250409	0.772769	-1.0326	-	M5VYY4	Uncharacterized protein	XP_007205468.1	-	18772208	LOC18772208	F-box/kelch-repeat protein At1g15670	-	PF00646;PF01344	-box domain;Kelch motif	IPR036047;IPR015915;IPR006652;IPR001810	F-box-like domain superfamily;Kelch-type beta propeller;Kelch repeat type 1;F-box domain	-	-	-	-	-	-	-	-
BPChr13G04471	Chr13;Chr13	23922548;23923069	23922946;23923191	-;-	522	0.972529	0.813218	0.858327	33.4853	36.2505	24.739	2.04e-07	0.00364232	-5.15065	-	-	-	-	-	-	-	-	-	-	-	-	-	-	-	-	-	-	-	-	-
BPChr14G02044	Chr14	2347660	2348283	-	624	53.4914	29.0954	18.277	73.4725	62.3752	91.0062	0.0197466	0.772769	-1.17031	-	A0A2C9VC07	Uncharacterized protein	-	-	110622129	LOC110622129	abscisic acid receptor PYL4-like	-	-	-	IPR019587;IPR023393	Polyketide cyclase/dehydrase;START-like domain superfamily	-	-	-	-	-	-	-	-
BPChr14G04164	Chr14;Chr14	3537340;3538058	3537977;3538814	+;+	1395	21.1373	27.5275	24.5557	5.0642	11.3979	8.67128	0.00195054	0.572586	1.53843	-	F6HKT9	Uncharacterized protein	XP_002278801.2	BAHD acyltransferase DCR	100257936	LOC100257936	BAHD acyltransferase DCR	-	PF02458	Transferase family	IPR023213;IPR003480	Chloramphenicol acetyltransferase-like domain superfamily;Transferase	ENOG410IEE2;ENOG410YADF	-;-	GO:0016747	molecular_function	transferase activity, transferring acyl groups other than amino-acyl groups	-	-	-
BPChr14G08666	Chr14;Chr14;Chr14;Chr14	21793129;21795043;21804988;21805742	21794097;21795484;21805064;21805786	-;-;-;-	1533	2.12491	1.98096	1.27535	0.736382	0.621233	0.575808	0.00150959	0.539348	1.47369	-	A0A1Q3B0S4	BTB domain-containing protein/DUF3420 domain-containing protein/Ank_2 domain-containing protein	-	-	-	-	-	-	-	-	IPR036770;IPR024228;IPR000210;IPR002110;IPR011333;IPR020683	Ankyrin repeat-containing domain superfamily;Regulatory protein NPR, central domain;BTB/POZ domain;Ankyrin repeat;SKP1/BTB/POZ domain superfamily;Ankyrin repeat-containing domain	-	-	-	-	-	-	-	-
BPChr14G09113	Chr14	8162721	8163275	+	555	0.457352	1.00021	0.440341	6.75815	0.596851	2.65079	0.0322822	0.778269	-2.34861	-	A0A1U8LK14	RING-type E3 ubiquitin transferase	XP_016714855.1	E3 ubiquitin-protein ligase PUB23-like	107928185	LOC107928185	E3 ubiquitin-protein ligase PUB23-like	-	-	-	IPR013083;IPR016024;IPR011989;IPR003613	Zinc finger, RING/FYVE/PHD-type;Armadillo-type fold;Armadillo-like helical;U box domain	-	-	GO:0016874;GO:0016567;GO:0004842;GO:0016740	molecular_function;biological_process;molecular_function;molecular_function	ligase activity;protein ubiquitination;ubiquitin-protein transferase activity;transferase activity	-	-	-
BPChr14G09152	Chr14	8172130	8173332	+	1203	0.246164	0.977172	0.406299	1.87676	0.722807	2.01105	0.0470478	0.778269	-1.4679	-	A0A061EVP3	RING-type E3 ubiquitin transferase	XP_007027990.1	E3 ubiquitin-protein ligase PUB23	18598414	LOC18598414	E3 ubiquitin-protein ligase PUB23	-	PF04564	U-box domain	IPR013083;IPR016024;IPR011989;IPR003613	Zinc finger, RING/FYVE/PHD-type;Armadillo-type fold;Armadillo-like helical;U box domain	-	-	GO:0004842;GO:0016740;GO:0016567	molecular_function;molecular_function;biological_process	ubiquitin-protein transferase activity;transferase activity;protein ubiquitination	-	-	-
BPChr14G12312	Chr14;Chr14	22136623;22137383	22137295;22137408	-;-	699	2.66298	5.13866	3.32145	125.083	3.02108	21.9357	0.02097	0.772769	-3.72454	-	B9HBS2	Alcohol dehydroge family protein	XP_002309404.1	alcohol dehydroge family protein	7466009	LOC7466009	secoisolariciresinol dehydrogenase	-	PF08659;PF13561;PF00106	KR domain;noyl-(Acyl carrier protein) reductase;short chain dehydrogenase	IPR002347;IPR036291	Short-chain dehydrogenase/reductase SDR;NAD(P)-binding domain superfamily	COG1028;KOG0725	Dehydrogenases with different specificities (related to short-chain alcohol dehydrogenases);Reductases with broad range of substrate specificities	-	-	-	-	-	-
BPChr14G12317	Chr14	22019263	22020429	+	1167	0.870026	0.727506	1.3263	0.249633	0.425774	0.392205	0.0112523	0.745922	1.44404	-	A0A068V9F9	Uncharacterized protein	-	-	-	-	-	-	PF00646;PF08268	-box domain;-box associated domain	IPR036047;IPR011043;IPR013187;IPR017451;IPR001810	F-box-like domain superfamily;Galactose oxidase/kelch, beta-propeller;F-box associated domain, type 3;F-box associated interaction domain;F-box domain	-	-	-	-	-	-	-	-
BPChr14G12321	Chr14	22393446	22394126	-	681	1.05607	0.958997	0.89717	4.43828	1.15525	3.02447	0.0172728	0.772769	-1.55387	-	A0A1U8LB89	NDR1/HIN1-Like protein 3-like	XP_016711866.1;XP_016711867.1	NDR1/HIN1-Like protein 3-like;-	107925668;107925669	LOC107925668;LOC107925669	NDR1/HIN1-Like protein 3-like;NDR1/HIN1-Like protein 3-like	-;-	-	-	IPR004864	Late embryogenesis abundant protein, LEA-14	-	-	GO:0016021;GO:0016020	cellular_component;cellular_component	integral component of membrane;membrane	-	-	-
BPChr14G12328	Chr14	22415794	22416453	-	660	18.7809	23.0061	25.3029	124.695	23.0245	79.0083	0.0174428	0.772769	-1.74206	-	A0A1U8LJW3	NDR1/HIN1-Like protein 3-like	XP_016714810.1	NDR1/HIN1-Like protein 3-like	107928134	LOC107928134	NDR1/HIN1-Like protein 3-like	-	-	-	IPR004864	Late embryogenesis abundant protein, LEA-14	-	-	GO:0016021;GO:0016020	cellular_component;cellular_component	integral component of membrane;membrane	-	-	-
BPChr14G12609	Chr14	4677947	4678468	+	522	3.07968	4.37887	3.27725	31.811	6.10786	20.0417	0.00461196	0.669593	-2.41469	-	A0A1B1LZZ6	ZFP4	-	-	-	-	-	-	PF13912	C2H2-type zinc finger	IPR013087;IPR036236	Zinc finger C2H2-type;Zinc finger C2H2 superfamily	-	-	GO:0003676	molecular_function	nucleic acid binding	-	-	-
BPChr14G12687	Chr14	4507336	4509228	-	1893	0.0893925	0.0689991	0.129101	1.28887	0.218735	0.863525	0.00443414	0.669593	-3.02136	-	A0A061ERI5	Exocyst subunit exo70 family protein H4	-	-	-	-	-	-	PF03081	xo70 exocyst complex subunit	IPR004140;IPR016159	Exocyst complex component Exo70;Cullin repeat-like-containing domain superfamily	-	-	GO:0000145;GO:0006887	cellular_component;biological_process	exocyst;exocytosis	-	-	-
BPChr14G12715	Chr14;Chr14;Chr14;Chr14	5813823;5818591;5819067;5819219	5814698;5818961;5819127;5819755	+;+;+;+	1845	1.42163	1.91144	1.54537	0.730279	0.673277	0.815112	0.00179772	0.563413	1.13591	-	A5AHA1	Uncharacterized protein	-	-	100266680	LOC100266680	BEL1-like homeodomain protein 9	-	PF05920;PF07526	Homeobox KN domain;Associated with HOX	IPR001356;IPR006563;IPR008422;IPR009057	Homeobox domain;POX domain;Homeobox KN domain;Homeobox-like domain superfamily	ENOG410XPMQ;KOG0773	-;Transcription factor MEIS1 and related HOX domain proteins	GO:0048457;GO:0010154;GO:0010077;GO:1905393;GO:0010089;GO:0005829;GO:0005634;GO:0003677;GO:0010223;GO:0045892;GO:0006355;GO:0010076;GO:0048367;GO:0080006;GO:0043565;GO:0010228;GO:0010051;GO:0007389	biological_process;biological_process;biological_process;biological_process;biological_process;cellular_component;cellular_component;molecular_function;biological_process;biological_process;biological_process;biological_process;biological_process;biological_process;molecular_function;biological_process;biological_process;biological_process	floral whorl morphogenesis;fruit development;maintenance of inflorescence meristem identity;plant organ formation;xylem development;cytosol;nucleus;DNA binding;secondary shoot formation;negative regulation of transcription, DNA-templated;regulation of transcription, DNA-templated;maintenance of floral meristem identity;shoot system development;internode patterning;sequence-specific DNA binding;ve…	-	-	-
BPChr14G12966	Chr14	19911129	19912109	+	981	0.646866	0.133145	0.456724	9.79983	0.928587	1.96625	0.0151751	0.772769	-3.36386	-	H6V7T6	Polygalacturonase inhibitor protein	-	-	-	-	-	-	PF08263;PF13855	Leucine rich repeat N-terminal domain;Leucine rich repeat	IPR032675;IPR013210;IPR001611	Leucine-rich repeat domain superfamily;Leucine-rich repeat-containing N-terminal, plant-type;Leucine-rich repeat	-	-	-	-	-	-	-	-
BPChr14G26998	Chr14;Chr14;Chr14;Chr14;Chr14;Chr14;Chr14;Chr14;Chr14;Chr14;Chr14;Chr14;Chr14;Chr14;Chr14;Chr14;Chr14;Chr14;Chr14;Chr14;Chr14;Chr14;Chr14;Chr14;Chr14;Chr14	16171944;16172984;16173446;16173658;16173805;16174654;16174836;16175011;16175210;16175388;16175544;16176235;16177013;16177328;16178195;16178352;16178547;16180196;16180588;16181053;16182744;16183622;16183820;16184281;16184645;16184917	16172037;16173149;16173517;16173726;16173876;16174725;16174907;16175082;16175281;16175459;16175615;16176286;16177080;16177393;16178257;16178399;16178590;16180330;16180976;16181251;16182857;16183740;16184030;16184518;16184795;16185297	+;+;+;+;+;+;+;+;+;+;+;+;+;+;+;+;+;+;+;+;+;+;+;+;+;+	3183	39.4741	56.2491	38.9784	25.4781	14.6217	17.615	0.00166772	0.551707	1.22703	-	A0A061GDD6	ATP binding protein, putative isoform 1	-	-	-	-	-	-	PF07714;PF11721	Protein tyrosine kinase;i-glucose binding within endoplasmic reticulum	IPR032675;IPR021720;IPR001245;IPR000719;IPR011009;IPR008271	Leucine-rich repeat domain superfamily;Malectin;Serine-threonine/tyrosine-protein kinase, catalytic domain;Protein kinase domain;Protein kinase-like domain superfamily;Serine/threonine-protein kinase, active site	-	-	GO:0004674;GO:0004672;GO:0006468;GO:0005524;GO:0016020;GO:0016021	molecular_function;molecular_function;biological_process;molecular_function;cellular_component;cellular_component	protein serine/threonine kinase activity;protein kinase activity;protein phosphorylation;ATP binding;membrane;integral component of membrane	-	-	-
BPChr14G27981	Chr14;Chr14;Chr14	24797188;24797591;24797812	24797482;24797718;24798813	-;-;-	1425	0.0593755	0.389555	0.171501	0.408873	1.39475	1.10124	0.021371	0.772769	-2.16872	-	A0A223FWK5	Late embryogenisis abundant protein 9	-	-	-	-	-	-	-	-	IPR004238	Late embryogenesis abundant protein LEA	-	-	-	-	-	-	-	-
